# Supplementary material for: Association of the gut microbiota with coronary artery disease and myocardial infarction: A Mendelian randomization study
Source: Front Genet. 2023 Apr 11;14:1158293. doi: 10.3389/fgene.2023.1158293 (PMC10126394; doi:10.3389/fgene.2023.1158293)
Supplement: Supplementary file 1 [file Table1.XLSX]

## Sheet: Table 1
Supplementary Table 1. STROBE-MR Checklist. (Skrivankova et al., 2021)
Item No.	Section	Checklist item	Manuscript section and paragraph
Title and abstract
1	Title and abstract	Indicate mendelian randomization (MR) as the study’s design in the title and/or the abstract if that is a main purpose of the study.	Title and abstract
Introduction
2	Background	Explain the scientific background and rationale for the reported study. What is the exposure? Is a potential causal relationship between exposure and outcome plausible? Justify why MR is a helpful method to address the study question.	Introduction, paragraphs 1-2
3	Objectives	State specific objectives clearly, including prespecified causal hypotheses (if any). State that MR is a method that, under specific assumptions, intends to estimate causal effects.	Introduction, paragraph 3
Methods
4	Study design and data sources	Present key elements of the study design early in the article. Consider including a table listing sources of data for all phases of the study. For each data source contributing to the analysis, describe the following:	Methods; Figure 1
	a	Setting: Describe the study design and the underlying population, if possible. Describe the setting, locations, and relevant dates, including periods of recruitment, exposure, follow-up, and data collection, when available.	Methods, "Study design" section
	b	Participants: Report the eligibility criteria and the sources and methods of selection of participants. Report the sample size and whether any power or sample size calculations were carried out prior to the main analysis.	Methods, "Data Sources" , "Genetic Instrumental Variables" and "Statistical analysis" sections; Table 1 and Supplementary Table 5
	c	Describe measurement, quality control, and selection of genetic variants.	Methods, "Genetic Instrumental Variables" section
	d	For each exposure, outcome, and other relevant variables, describe methods of assessment and diagnostic criteria for diseases.	Methods, "Data Sources" and "Statistical Analysis"section
	e	Provide details of ethics committee approval and participant informed consent, if relevant.	Methods, "Genetic Instrumental Variables-Ethics" section
5	Assumptions	Explicitly state the 3 core instrumental variable (IV) assumptions for the main analysis (relevance, independence, and exclusion restriction), as well assumptions for any additional or sensitivity analysis.	Methods, "Study design" and "Statistical analysis" sections; Figure 1
6	Statistical methods: main analysis	Describe statistical methods and statistics used.	Methods, "Statistical analysis" sections
	a	Describe how quantitative variables were handled in the analyses (ie, scale, units, model).	Methods, "Statistical analysis" sections
	b	Describe how genetic variants were handled in the analyses and, if applicable, how their weights were selected.	Methods, "Statistical analysis" sections
	c	Describe the MR estimator (eg, 2-stage least squares, Wald ratio) and related statistics. Detail the included covariates and, in case of 2-sample MR, whether the same covariate set was used for adjustment in the 2 samples.	Methods, "Statistical analysis" sections
	d	Explain how missing data were addressed.	N/A
	e	If applicable, indicate how multiple testing was addressed.	N/A
7	Assessment of assumptions	Describe any methods or prior knowledge used to assess the assumptions or justify their validity.	Methods, "Statistical analysis" sections
8	Sensitivity analyses and additional analyses	Describe any sensitivity analyses or additional analyses performed (eg, comparison of effect estimates from different approaches, independent replication, bias analytic techniques, validation of instruments, simulations).	Methods, "Statistical analysis" sections
9	Software and preregistration
	a	Name statistical software and package(s), including version and settings used.	Methods, "Statistical analysis" sections
	b	State whether the study protocol and details were preregistered (as well as when and where).	N/A
Results
10	Descriptive data
	a	Report the numbers of individuals at each stage of included studies and reasons for exclusion. Consider use of a flow diagram.	Table 1
	b	Report summary statistics for phenotypic exposure(s), outcome(s), and other relevant variables (eg, means, SDs, proportions).	Table 1
	c	If the data sources include meta-analyses of previous studies, provide the assessments of heterogeneity across these studies.	N/A
	d	For 2-sample MR: i. Provide justification of the similarity of the genetic variant–exposure associations between the exposure and outcome samples. ii. Provide information on the number of individuals who overlap between the exposure and outcome studies.	Results, paragraph 1
11	Main results
	a	Report the associations between genetic variant and exposure and between genetic variant and outcome, preferably on an interpretable scale.	Supplementary Table 3
	b	Report MR estimates of the relationship between exposure and outcome and the measures of uncertainty from the MR analysis, on an interpretable scale, such as odds ratio or relative risk per SD difference.	Results, paragraph 2
	c	If relevant, consider translating estimates of relative risk into absolute risk for a meaningful time period.	N/A
	d	Consider plots to visualize results (eg, forest plot, scatterplot of associations between genetic variants and outcome vs between genetic variants and exposure).	Figure 3 and 4
12	Assessment of assumptions
	a	Report the assessment of the validity of the assumptions.	Results, paragraph 3
	b	Report any additional statistics (eg, assessments of heterogeneity across genetic variants, such as I2, Q statistic, or E-value).	Results, paragraph 3
13	Sensitivity analyses and additional analyses
	a	Report any sensitivity analyses to assess the robustness of the main results to violations of the assumptions.	Results, paragraph 3
	b	Report results from other sensitivity analyses or additional analyses.	Results, paragraph 3
	c	Report any assessment of the direction of the causal relationship (eg, bidirectional MR).	Results, paragraph 2, Supplementary Table 4
	d	When relevant, report and compare with estimates from non-MR analyses.	N/A
	e	Consider additional plots to visualize results (eg, leave-one-out analyses).	Figure 5
Discussion
14	Key results	Summarize key results with reference to study objectives.	Discussion, paragraph 3
15	Limitations	Discuss limitations of the study, taking into account the validity of the IV assumptions, other sources of potential bias, and imprecision. Discuss both direction and magnitude of any potential bias and any efforts to address them.	Discussion, paragraph 4
16	Interpretation
	a	Meaning: Give a cautious overall interpretation of results in the context of their limitations and in comparison with other studies.	Discussion, paragraph 2-3
	b	Mechanism: Discuss underlying biological mechanisms that could drive a potential causal relationship between the investigated exposure and the outcome, and whether the gene-environment equivalence assumption is reasonable. Use causal language carefully, clarifying that IV estimates may provide causal effects only under certain assumptions.	Discussion, paragraph 3
	c	Clinical relevance: Discuss whether the results have clinical or public policy relevance, and to what extent they inform effect sizes of possible interventions.	Conclusions
17	Generalizability	Discuss the generalizability of the study results (a) to other populations, (b) across other exposure periods/timings, and (c) across other levels of exposure.	Discussion, paragraph 4
Other Information
18	Funding	Describe sources of funding and the role of funders in the present study and, if applicable, sources of funding for the databases and original study or studies on which the present study is based.	Funding section
19	Data and data sharing	Provide the data used to perform all analyses or report where and how the data can be accessed, and reference these sources in the article. Provide the statistical code needed to reproduce the results in the article or report whether the code is publicly accessible and, if so, where.	Data availability statement section
20	Conflicts of interest	All authors should declare all potential conflicts of interest.	Conflicts of interest section
Reference: Skrivankova, V.W., Richmond, R.C., Woolf, B.A.R., Yarmolinsky, J., Davies, N.M., Swanson, S.A., et al. (2021). Strengthening the Reporting of Observational Studies in Epidemiology Using Mendelian Randomization: The STROBE-MR Statement. JAMA 326, 1614-1621. doi: 10.1001/jama.2021.18236

## Sheet: Table 2
Supplementary Table 2. The MR estimate from 9 phyla, 16 classes, 20 orders and 35 families.
Exposure	Data Source	Outcome	nsnp	Methods	Beta	SE	P value
phylum.Actinobacteria.id.400	CARDIoGRAMplusC4D	CAD	15	IVW (fixed effects)	-0.0101082	0.0488628	0.836112
				IVW (random effects)	-0.0101082	0.0684658	0.882628
				WMD	-0.0102322	0.0769067	0.894157
				MR Egger	-0.132304	0.299715	0.666152
				Simple median	-0.0444354	0.082797	0.591489
				Simple mode	-0.0956647	0.16688	0.575566
	FinnGen	CAD	14	IVW (fixed effects)	-0.138968	0.0673576	0.0390996
				IVW (random effects)	-0.138968	0.0825585	0.0923236
				WMD	-0.12944	0.0954421	0.175032
				MR Egger	-0.192059	0.356384	0.599805
				Simple median	-0.103774	0.0918294	0.258447
				Simple mode	-0.0894985	0.152176	0.566527
	CARDIoGRAMplusC4D	MI	15	IVW (fixed effects)	-0.090815	0.0535612	0.0899737
				IVW (random effects)	-0.090815	0.0704621	0.19745
				WMD	-0.0303984	0.0831052	0.714528
				MR Egger	-0.11897	0.306268	0.703969
				Simple median	-0.114991	0.0887103	0.194889
				Simple mode	-0.0378196	0.174335	0.831388
	FinnGen	MI	14	IVW (fixed effects)	-0.15739	0.0811462	0.0524299
				IVW (random effects)	-0.15739	0.0793699	0.0473679
				WMD	-0.192408	0.111389	0.0841042
				MR Egger	-0.443494	0.337638	0.213568
				Simple median	-0.17606	0.110373	0.110682
				Simple mode	-0.160669	0.192861	0.419841
phylum.Bacteroidetes.id.905	CARDIoGRAMplusC4D	CAD	10	IVW (fixed effects)	-0.0171033	0.0476493	0.719639
				IVW (random effects)	-0.0171033	0.0275355	0.53451
				WMD	-0.0495638	0.0621293	0.425015
				MR Egger	-0.0408821	0.103592	0.701391
				Simple median	-0.0486273	0.0609628	0.425071
				Simple mode	-0.0556059	0.095114	0.570597
	FinnGen	CAD	10	IVW (fixed effects)	0.115348	0.0795403	0.147006
				IVW (random effects)	0.115348	0.0433139	0.00774286
				WMD	0.101698	0.0982899	0.30082
				MR Egger	0.132899	0.174684	0.468608
				Simple median	0.0886733	0.100419	0.377217
				Simple mode	0.0713334	0.155358	0.657011
	CARDIoGRAMplusC4D	MI	10	IVW (fixed effects)	0.00207986	0.0531357	0.968777
				IVW (random effects)	0.00207986	0.0260476	0.936358
				WMD	-0.0173741	0.0680678	0.798532
				MR Egger	0.0384582	0.1161	0.747292
				Simple median	-0.0269057	0.0682258	0.693314
				Simple mode	-0.0468998	0.101594	0.653334
	FinnGen	MI	10	IVW (fixed effects)	0.109727	0.0959395	0.252745
				IVW (random effects)	0.109727	0.0759752	0.14867
				WMD	0.0287751	0.12305	0.815102
				MR Egger	-0.00476055	0.210797	0.982536
				Simple median	0.110655	0.134434	0.410441
				Simple mode	0.0192652	0.19374	0.92297
phylum.Cyanobacteria.id.1500	CARDIoGRAMplusC4D	CAD	8	IVW (fixed effects)	-0.00997033	0.0416547	0.810829
				IVW (random effects)	-0.00997033	0.0703954	0.88737
				WMD	0.0122954	0.0621647	0.843211
				MR Egger	0.139685	0.24832	0.594139
				Simple median	0.0288009	0.0621226	0.642924
				Simple mode	0.0670129	0.101886	0.531742
	FinnGen	CAD	8	IVW (fixed effects)	-0.0521853	0.0570821	0.360604
				IVW (random effects)	-0.0521853	0.112103	0.641566
				WMD	0.0214118	0.082914	0.796221
				MR Egger	0.603344	0.330534	0.117742
				Simple median	0.0176851	0.0903224	0.844766
				Simple mode	0.0926343	0.147957	0.551117
	CARDIoGRAMplusC4D	MI	8	IVW (fixed effects)	0.0239775	0.0462199	0.603921
				IVW (random effects)	0.0239775	0.052342	0.646885
				WMD	0.00718625	0.0596724	0.904144
				MR Egger	0.124061	0.187026	0.531758
				Simple median	0.0207949	0.0676814	0.758656
				Simple mode	0.00920411	0.104498	0.932281
	FinnGen	MI	8	IVW (fixed effects)	-0.0498631	0.0689233	0.469399
				IVW (random effects)	-0.0498631	0.130637	0.702689
				WMD	-0.0368517	0.104801	0.725112
				MR Egger	0.781791	0.358997	0.0722892
				Simple median	-0.0283429	0.100381	0.777674
				Simple mode	-0.0176328	0.188401	0.928056
phylum.Euryarchaeota.id.55	CARDIoGRAMplusC4D	CAD	12	IVW (fixed effects)	-0.0101477	0.0254708	0.690331
				IVW (random effects)	-0.0101477	0.0181266	0.575598
				WMD	0.00320306	0.033903	0.92473
				MR Egger	-0.0379638	0.109742	0.736558
				Simple median	0.00606199	0.033445	0.856169
				Simple mode	0.0279792	0.0551609	0.622009
	FinnGen	CAD	11	IVW (fixed effects)	0.0192625	0.0362688	0.595346
				IVW (random effects)	0.0192625	0.0290378	0.5071
				WMD	0.0168031	0.0470102	0.720766
				MR Egger	0.0977373	0.161065	0.558967
				Simple median	0.016519	0.0496024	0.739113
				Simple mode	-0.0172153	0.0757936	0.824895
	CARDIoGRAMplusC4D	MI	12	IVW (fixed effects)	0.0183412	0.0281157	0.514176
				IVW (random effects)	0.0183412	0.0275238	0.50517
				WMD	0.0469486	0.0376375	0.212255
				MR Egger	0.0670361	0.123757	0.599903
				Simple median	0.0411283	0.0396869	0.300053
				Simple mode	0.0653979	0.0598559	0.297926
	FinnGen	MI	11	IVW (fixed effects)	-0.0515254	0.0436433	0.23776
				IVW (random effects)	-0.0515254	0.0277924	0.0637475
				WMD	-0.0387419	0.0548613	0.480077
				MR Egger	0.0919684	0.193674	0.646197
				Simple median	-0.0508404	0.0598281	0.39545
				Simple mode	-0.0253662	0.0914296	0.787094
phylum.Firmicutes.id.1672	CARDIoGRAMplusC4D	CAD	15	IVW (fixed effects)	-0.0718148	0.0471149	0.127447
				IVW (random effects)	-0.0718148	0.0500605	0.151412
				WMD	-0.0412589	0.0643378	0.521338
				MR Egger	-0.0881342	0.138898	0.536746
				Simple median	-0.0744184	0.071371	0.297089
				Simple mode	-0.0584565	0.125357	0.64816
	FinnGen	CAD	14	IVW (fixed effects)	-0.108438	0.0643642	0.0920369
				IVW (random effects)	-0.108438	0.0553979	0.0502969
				WMD	-0.144293	0.0906738	0.111533
				MR Egger	-0.351118	0.168459	0.0591707
				Simple median	-0.0516809	0.0897233	0.564613
				Simple mode	0.113656	0.152065	0.468114
	CARDIoGRAMplusC4D	MI	15	IVW (fixed effects)	-0.0721146	0.0520438	0.165853
				IVW (random effects)	-0.0721146	0.0560568	0.198284
				WMD	0.0130229	0.0771238	0.865909
				MR Egger	-0.0695934	0.155323	0.661489
				Simple median	-0.0977668	0.084477	0.247142
				Simple mode	0.0611619	0.138806	0.666208
	FinnGen	MI	14	IVW (fixed effects)	-0.121587	0.0774301	0.116349
				IVW (random effects)	-0.121587	0.0952927	0.201978
				WMD	-0.192258	0.109944	0.0803435
				MR Egger	-0.58067	0.216297	0.0198673
				Simple median	-0.166818	0.118686	0.159862
				Simple mode	-0.277391	0.21149	0.212346
phylum.Lentisphaerae.id.2238	CARDIoGRAMplusC4D	CAD	9	IVW (fixed effects)	-0.0592865	0.0321188	0.0649141
				IVW (random effects)	-0.0592865	0.0270908	0.0286375
				WMD	-0.0477735	0.0429381	0.265874
				MR Egger	-0.11008	0.120696	0.392073
				Simple median	-0.0577155	0.0447352	0.196996
				Simple mode	-0.045429	0.0659871	0.510635
	FinnGen	CAD	9	IVW (fixed effects)	0.00240618	0.0444326	0.956813
				IVW (random effects)	0.00240618	0.0424011	0.954746
				WMD	-0.021858	0.0621944	0.725254
				MR Egger	0.197807	0.168702	0.27934
				Simple median	-0.028698	0.062781	0.64759
				Simple mode	-0.0430076	0.092669	0.654944
	CARDIoGRAMplusC4D	MI	9	IVW (fixed effects)	-0.0218447	0.0357734	0.541437
				IVW (random effects)	-0.0218447	0.0385757	0.571202
				WMD	-0.0338791	0.0518654	0.51362
				MR Egger	-0.146851	0.145571	0.346665
				Simple median	-0.0437247	0.053273	0.411779
				Simple mode	-0.0718922	0.086581	0.430424
	FinnGen	MI	9	IVW (fixed effects)	-0.0227341	0.0535701	0.671288
				IVW (random effects)	-0.0227341	0.0495064	0.64608
				WMD	-0.00241831	0.072076	0.973234
				MR Egger	0.199304	0.203622	0.36029
				Simple median	-0.00249145	0.0759104	0.973817
				Simple mode	0.00354006	0.116658	0.976535
phylum.Proteobacteria.id.2375	CARDIoGRAMplusC4D	CAD	11	IVW (fixed effects)	0.0985648	0.0583535	0.0912006
				IVW (random effects)	0.0985648	0.0452299	0.0293173
				WMD	0.0792123	0.0746801	0.288832
				MR Egger	0.173266	0.183574	0.369895
				Simple median	0.0886272	0.0797944	0.2667
				Simple mode	0.0849132	0.121664	0.501124
	FinnGen	CAD	12	IVW (fixed effects)	0.00097948	0.0710524	0.989001
				IVW (random effects)	0.00097948	0.0650094	0.987979
				WMD	-0.0257608	0.0990388	0.79478
				MR Egger	0.236807	0.197758	0.258741
				Simple median	-0.0262861	0.101239	0.795138
				Simple mode	-0.00231801	0.164062	0.98898
	CARDIoGRAMplusC4D	MI	11	IVW (fixed effects)	0.0192236	0.0640305	0.764005
				IVW (random effects)	0.0192236	0.0577275	0.73913
				WMD	0.00537364	0.0883462	0.951499
				MR Egger	0.148187	0.200744	0.479207
				Simple median	0.00493148	0.0868685	0.954729
				Simple mode	-0.0224049	0.132382	0.868979
	FinnGen	MI	12	IVW (fixed effects)	0.0302491	0.0855658	0.7237
				IVW (random effects)	0.0302491	0.0782976	0.699249
				WMD	0.0196379	0.1173	0.867042
				MR Egger	0.416476	0.23783	0.110476
				Simple median	-0.0344776	0.119726	0.773369
				Simple mode	-0.00387666	0.184339	0.983598
phylum.Tenericutes.id.3919	CARDIoGRAMplusC4D	CAD	12	IVW (fixed effects)	0.00787529	0.0426707	0.853575
				IVW (random effects)	0.00787529	0.0403244	0.845159
				WMD	-0.00648847	0.0565163	0.908598
				MR Egger	-0.0690232	0.145306	0.644978
				Simple median	-0.00814283	0.0558253	0.88403
				Simple mode	-0.0327837	0.0878735	0.71618
	FinnGen	CAD	12	IVW (fixed effects)	0.029103	0.0588412	0.62088
				IVW (random effects)	0.029103	0.057768	0.614408
				WMD	0.0194004	0.0828274	0.814809
				MR Egger	-0.338245	0.201815	0.12467
				Simple median	0.0231992	0.0785468	0.767723
				Simple mode	-0.0375036	0.138628	0.791757
	CARDIoGRAMplusC4D	MI	12	IVW (fixed effects)	0.0150408	0.0473563	0.750781
				IVW (random effects)	0.0150408	0.0473274	0.750634
				WMD	-0.0077703	0.0644569	0.904047
				MR Egger	-0.1504	0.160295	0.370213
				Simple median	-0.00529482	0.0633453	0.933385
				Simple mode	-0.01121	0.0914061	0.904605
	FinnGen	MI	12	IVW (fixed effects)	0.0378241	0.0709512	0.593964
				IVW (random effects)	0.0378241	0.0513976	0.461784
				WMD	0.0247869	0.0923909	0.788482
				MR Egger	-0.311328	0.242907	0.228875
				Simple median	0.0330048	0.0902505	0.714587
				Simple mode	0.0237544	0.143733	0.871731
phylum.Verrucomicrobia.id.3982	CARDIoGRAMplusC4D	CAD	12	IVW (fixed effects)	0.00877309	0.0425663	0.836709
				IVW (random effects)	0.00877309	0.0459117	0.848458
				WMD	-0.0120881	0.0594474	0.838869
				MR Egger	-0.0772349	0.12638	0.554748
				Simple median	-0.0131121	0.0577823	0.820484
				Simple mode	-0.0441691	0.0948614	0.650573
	FinnGen	CAD	12	IVW (fixed effects)	0.0692849	0.0588694	0.239225
				IVW (random effects)	0.0692849	0.0567386	0.222038
				WMD	-0.0505554	0.082501	0.540018
				MR Egger	0.0162623	0.154965	0.918497
				Simple median	-0.0508697	0.0792103	0.520736
				Simple mode	-0.0745194	0.137131	0.597682
	CARDIoGRAMplusC4D	MI	12	IVW (fixed effects)	0.0360205	0.047482	0.448084
				IVW (random effects)	0.0360205	0.0536167	0.501702
				WMD	0.0458046	0.0676117	0.498111
				MR Egger	-0.172816	0.134729	0.228534
				Simple median	0.091453	0.0679971	0.17864
				Simple mode	0.0754066	0.117141	0.532945
	FinnGen	MI	12	IVW (fixed effects)	0.0769706	0.0709853	0.278224
				IVW (random effects)	0.0769706	0.0790745	0.330357
				WMD	0.0380882	0.0988381	0.699971
				MR Egger	0.0431298	0.217127	0.846526
				Simple median	0.039263	0.105739	0.710399
				Simple mode	0.0240772	0.152183	0.877156
class.Actinobacteria.id.419	CARDIoGRAMplusC4D	CAD	15	IVW (fixed effects)	0.086638	0.045315	0.055888
				IVW (random effects)	0.086638	0.050107	0.0837984
				WMD	0.142921	0.0680988	0.0358406
				MR Egger	0.010566	0.1635	0.949456
				Simple median	0.142121	0.0666317	0.03293
				Simple mode	0.158097	0.105455	0.156034
	FinnGen	CAD	14	IVW (fixed effects)	-0.0208578	0.0587379	0.722515
				IVW (random effects)	-0.0208578	0.0453021	0.645218
				WMD	-0.0431568	0.0812088	0.595121
				MR Egger	-0.129229	0.165944	0.451211
				Simple median	-0.00489978	0.0838294	0.953391
				Simple mode	-0.0114117	0.13881	0.935731
	CARDIoGRAMplusC4D	MI	15	IVW (fixed effects)	0.0519226	0.0498203	0.29732
				IVW (random effects)	0.0519226	0.0643449	0.4197
				WMD	0.10089	0.0732115	0.168185
				MR Egger	0.0489539	0.209669	0.819024
				Simple median	0.0931604	0.077042	0.22658
				Simple mode	0.169159	0.112195	0.153857
	FinnGen	MI	14	IVW (fixed effects)	-0.029049	0.0708975	0.682002
				IVW (random effects)	-0.029049	0.0480266	0.545277
				WMD	-0.0895375	0.0972206	0.357064
				MR Egger	0.0018369	0.20047	0.99284
				Simple median	-0.00549332	0.0991914	0.955835
				Simple mode	-0.112937	0.167077	0.510915
class.Alphaproteobacteria.id.2379	CARDIoGRAMplusC4D	CAD	7	IVW (fixed effects)	0.0915235	0.0562538	0.103743
				IVW (random effects)	0.0915235	0.0479047	0.0560649
				WMD	0.0813157	0.0769596	0.290693
				MR Egger	-0.0223343	0.231414	0.926863
				Simple median	0.119229	0.0776142	0.124495
				Simple mode	0.11255	0.121801	0.391109
	FinnGen	CAD	7	IVW (fixed effects)	0.122294	0.0687289	0.0751785
				IVW (random effects)	0.122294	0.0553799	0.0272248
				WMD	0.149711	0.0884326	0.0904669
				MR Egger	0.160303	0.257459	0.560818
				Simple median	0.143767	0.0912415	0.115102
				Simple mode	0.168106	0.137451	0.267174
	CARDIoGRAMplusC4D	MI	7	IVW (fixed effects)	0.136136	0.0623092	0.0289003
				IVW (random effects)	0.136136	0.0389632	0.000475909
				WMD	0.112364	0.0806124	0.163352
				MR Egger	0.231759	0.254445	0.404152
				Simple median	0.113856	0.0834088	0.172242
				Simple mode	0.0844219	0.123556	0.519936
	FinnGen	MI	7	IVW (fixed effects)	0.0156445	0.0827183	0.849991
				IVW (random effects)	0.0156445	0.0673906	0.816424
				WMD	0.0222331	0.11172	0.842257
				MR Egger	0.22029	0.309872	0.508919
				Simple median	-0.00742474	0.113577	0.947878
				Simple mode	-0.0954504	0.161238	0.575473
class.Bacilli.id.1673	CARDIoGRAMplusC4D	CAD	18	IVW (fixed effects)	-0.00438527	0.0430083	0.918786
				IVW (random effects)	-0.00438527	0.058454	0.940198
				WMD	0.0379243	0.0615117	0.537539
				MR Egger	0.253516	0.152329	0.115518
				Simple median	0.0443159	0.0588748	0.451622
				Simple mode	0.113836	0.0966462	0.255076
	FinnGen	CAD	18	IVW (fixed effects)	-0.00793445	0.0579652	0.891123
				IVW (random effects)	-0.00793445	0.05969	0.894251
				WMD	-0.0049441	0.0829818	0.95249
				MR Egger	0.286647	0.159393	0.0910116
				Simple median	-0.00559264	0.0820853	0.945681
				Simple mode	-0.0355569	0.164982	0.831927
	CARDIoGRAMplusC4D	MI	18	IVW (fixed effects)	-0.0198303	0.0476447	0.677255
				IVW (random effects)	-0.0198303	0.0632497	0.753883
				WMD	0.0456779	0.0663539	0.491202
				MR Egger	0.284765	0.161265	0.0964972
				Simple median	0.0453208	0.0657513	0.49065
				Simple mode	0.0444254	0.0919594	0.635189
	FinnGen	MI	18	IVW (fixed effects)	-0.0478432	0.0698717	0.493515
				IVW (random effects)	-0.0478432	0.0683426	0.483896
				WMD	0.0201592	0.101762	0.842965
				MR Egger	0.262695	0.19217	0.190528
				Simple median	0.0199664	0.100942	0.8432
				Simple mode	0.0550737	0.186828	0.771729
class.Bacteroidia.id.912	CARDIoGRAMplusC4D	CAD	14	IVW (fixed effects)	-0.0367614	0.0453955	0.418053
				IVW (random effects)	-0.0367614	0.0463035	0.42724
				WMD	-0.0568558	0.0628368	0.365562
				MR Egger	-0.0166527	0.107254	0.879194
				Simple median	-0.0568216	0.0600685	0.344176
				Simple mode	-0.0576915	0.0899206	0.532294
	FinnGen	CAD	13	IVW (fixed effects)	0.0260063	0.0716293	0.716554
				IVW (random effects)	0.0260063	0.0775788	0.737456
				WMD	0.0976291	0.0963377	0.310867
				MR Egger	-0.0288883	0.187371	0.880263
				Simple median	0.0912151	0.101446	0.368574
				Simple mode	0.090021	0.149037	0.55708
	CARDIoGRAMplusC4D	MI	14	IVW (fixed effects)	-0.0220875	0.0505989	0.662459
				IVW (random effects)	-0.0220875	0.0412995	0.592779
				WMD	-0.019662	0.0659355	0.76555
				MR Egger	0.0702622	0.11348	0.547386
				Simple median	-0.0255903	0.0644052	0.691122
				Simple mode	-0.0200943	0.0927769	0.831891
	FinnGen	MI	13	IVW (fixed effects)	-0.0179238	0.0864945	0.835834
				IVW (random effects)	-0.0179238	0.0811012	0.825088
				WMD	0.00197528	0.122805	0.987167
				MR Egger	-0.0452233	0.201016	0.826124
				Simple median	0.0103413	0.121568	0.932209
				Simple mode	0.0112836	0.177542	0.950371
class.Betaproteobacteria.id.2867	CARDIoGRAMplusC4D	CAD	12	IVW (fixed effects)	-0.0285001	0.0542759	0.599516
				IVW (random effects)	-0.0285001	0.0561245	0.611593
				WMD	-0.0512177	0.0735928	0.486454
				MR Egger	-0.197285	0.210002	0.369641
				Simple median	-0.0500063	0.0741815	0.500243
				Simple mode	-0.11811	0.129075	0.37979
	FinnGen	CAD	10	IVW (fixed effects)	-0.0911481	0.0784007	0.244995
				IVW (random effects)	-0.0911481	0.0905574	0.314164
				WMD	0.0413234	0.113941	0.716848
				MR Egger	-0.390571	0.283014	0.204911
				Simple median	-0.0448613	0.114117	0.694233
				Simple mode	0.117105	0.206908	0.585243
	CARDIoGRAMplusC4D	MI	12	IVW (fixed effects)	-0.00955751	0.0603065	0.874077
				IVW (random effects)	-0.00955751	0.0684892	0.889017
				WMD	0.0399671	0.086369	0.643545
				MR Egger	-0.0981726	0.263717	0.717464
				Simple median	0.0351423	0.0861737	0.683415
				Simple mode	0.0848573	0.154034	0.592715
	FinnGen	MI	10	IVW (fixed effects)	-0.0869596	0.0944448	0.357183
				IVW (random effects)	-0.0869596	0.116839	0.456712
				WMD	-0.0902927	0.147662	0.540881
				MR Egger	-0.313153	0.383193	0.437461
				Simple median	-0.131506	0.136869	0.336643
				Simple mode	-0.358446	0.272852	0.221446
class.Clostridia.id.1859	CARDIoGRAMplusC4D	CAD	12	IVW (fixed effects)	-0.0552396	0.0546774	0.31236
				IVW (random effects)	-0.0552396	0.0521417	0.289411
				WMD	-0.0597483	0.0699951	0.393323
				MR Egger	-0.197197	0.264176	0.472574
				Simple median	-0.0631434	0.0720403	0.380758
				Simple mode	-0.0656625	0.106653	0.550642
	FinnGen	CAD	11	IVW (fixed effects)	0.0274248	0.0757303	0.717249
				IVW (random effects)	0.0274248	0.0762938	0.719249
				WMD	0.0124464	0.103785	0.904543
				MR Egger	-0.704072	0.33449	0.064601
				Simple median	0.0671227	0.106215	0.527419
				Simple mode	0.0401768	0.189557	0.836403
	CARDIoGRAMplusC4D	MI	12	IVW (fixed effects)	-0.0416158	0.0605585	0.491957
				IVW (random effects)	-0.0416158	0.0678686	0.539756
				WMD	-0.0152817	0.0861181	0.859155
				MR Egger	-0.228155	0.337673	0.514572
				Simple median	-0.0462312	0.0825628	0.575512
				Simple mode	0.000643521	0.137011	0.996337
	FinnGen	MI	11	IVW (fixed effects)	0.0282099	0.0912763	0.757275
				IVW (random effects)	0.0282099	0.0947405	0.765886
				WMD	-0.0540757	0.125437	0.666396
				MR Egger	-0.4426	0.411326	0.309911
				Simple median	-0.0292586	0.134302	0.82754
				Simple mode	-0.0815035	0.224661	0.724317
class.Coriobacteriia.id.809	CARDIoGRAMplusC4D	CAD	14	IVW (fixed effects)	0.0339888	0.0521108	0.514246
				IVW (random effects)	0.0339888	0.0372017	0.360909
				WMD	0.00459492	0.0690782	0.946966
				MR Egger	0.0079892	0.203886	0.969388
				Simple median	0.00447219	0.0676005	0.947253
				Simple mode	-0.00833336	0.114802	0.943238
	FinnGen	CAD	13	IVW (fixed effects)	-0.176523	0.0713357	0.0133409
				IVW (random effects)	-0.176523	0.0946431	0.0621613
				WMD	-0.156158	0.102937	0.129262
				MR Egger	-0.131076	0.41904	0.760283
				Simple median	-0.162971	0.103901	0.116759
				Simple mode	-0.165082	0.165618	0.338555
	CARDIoGRAMplusC4D	MI	14	IVW (fixed effects)	0.0326612	0.057726	0.571532
				IVW (random effects)	0.0326612	0.0430304	0.447837
				WMD	0.0304716	0.0735411	0.67862
				MR Egger	-0.078473	0.224821	0.733103
				Simple median	0.0299746	0.0723857	0.678804
				Simple mode	0.015923	0.125846	0.90125
	FinnGen	MI	13	IVW (fixed effects)	-0.177522	0.0859931	0.0389817
				IVW (random effects)	-0.177522	0.0825927	0.031605
				WMD	-0.179301	0.118726	0.130991
				MR Egger	-0.31086	0.364716	0.412203
				Simple median	-0.182398	0.118664	0.124269
				Simple mode	-0.202309	0.206667	0.346947
class.Deltaproteobacteria.id.3087	CARDIoGRAMplusC4D	CAD	13	IVW (fixed effects)	0.0286511	0.0450288	0.524591
				IVW (random effects)	0.0286511	0.0730765	0.695006
				WMD	0.105252	0.0736613	0.153041
				MR Egger	0.168355	0.203407	0.425446
				Simple median	0.0306617	0.0768253	0.689813
				Simple mode	0.111082	0.122333	0.381736
	FinnGen	CAD	11	IVW (fixed effects)	-0.0892594	0.0743512	0.229941
				IVW (random effects)	-0.0892594	0.0817726	0.275028
				WMD	-0.0388393	0.108746	0.720975
				MR Egger	-1.17548	0.385056	0.0137316
				Simple median	-0.0606374	0.118208	0.607972
				Simple mode	0.000193947	0.195781	0.999229
	CARDIoGRAMplusC4D	MI	13	IVW (fixed effects)	-0.00315556	0.0502232	0.949901
				IVW (random effects)	-0.00315556	0.0670201	0.962447
				WMD	0.0859717	0.0747285	0.249957
				MR Egger	0.0881239	0.190766	0.653121
				Simple median	0.0571293	0.0811355	0.481356
				Simple mode	0.120712	0.120747	0.337181
	FinnGen	MI	11	IVW (fixed effects)	-0.0530964	0.0896744	0.553782
				IVW (random effects)	-0.0530964	0.107045	0.61988
				WMD	-0.0504136	0.13559	0.710034
				MR Egger	-1.23249	0.464828	0.0264109
				Simple median	-0.0462031	0.137143	0.736194
				Simple mode	-0.109001	0.222778	0.635196
class.Erysipelotrichia.id.2147	CARDIoGRAMplusC4D	CAD	13	IVW (fixed effects)	0.0194424	0.0549529	0.723487
				IVW (random effects)	0.0194424	0.0439003	0.657854
				WMD	-0.0110486	0.0730848	0.879837
				MR Egger	0.266193	0.251313	0.312208
				Simple median	0.0188824	0.075016	0.801264
				Simple mode	-0.0800669	0.1283	0.544271
	FinnGen	CAD	13	IVW (fixed effects)	-0.0370727	0.0744102	0.618328
				IVW (random effects)	-0.0370727	0.0903221	0.681476
				WMD	-0.143694	0.109711	0.190279
				MR Egger	0.0679175	0.407795	0.870748
				Simple median	-0.117781	0.112214	0.293896
				Simple mode	-0.198647	0.192664	0.322851
	CARDIoGRAMplusC4D	MI	13	IVW (fixed effects)	-0.0190319	0.0609867	0.75499
				IVW (random effects)	-0.0190319	0.0548462	0.728587
				WMD	0.057673	0.0838646	0.491647
				MR Egger	-0.132515	0.278969	0.644066
				Simple median	0.0537851	0.0836306	0.520142
				Simple mode	0.0775877	0.137539	0.583067
	FinnGen	MI	13	IVW (fixed effects)	-0.0924748	0.0897188	0.302673
				IVW (random effects)	-0.0924748	0.0885847	0.296525
				WMD	0.0275052	0.125143	0.826034
				MR Egger	0.187937	0.392107	0.641112
				Simple median	0.0694206	0.132086	0.599186
				Simple mode	0.133601	0.237936	0.584792
class.Gammaproteobacteria.id.3303	CARDIoGRAMplusC4D	CAD	7	IVW (fixed effects)	0.0754272	0.0667858	0.258733
				IVW (random effects)	0.0754272	0.0590013	0.201109
				WMD	0.0760571	0.0898062	0.397049
				MR Egger	0.0447595	0.250271	0.865081
				Simple median	0.0823763	0.0899242	0.359633
				Simple mode	0.0667462	0.124344	0.610724
	FinnGen	CAD	6	IVW (fixed effects)	-0.256514	0.101933	0.0118531
				IVW (random effects)	-0.256514	0.0520663	8.3636e-07
				WMD	-0.249108	0.131903	0.05895
				MR Egger	-0.438495	0.307599	0.227137
				Simple median	-0.242393	0.125457	0.0533497
				Simple mode	-0.24966	0.179493	0.222973
	CARDIoGRAMplusC4D	MI	7	IVW (fixed effects)	0.0886602	0.0736711	0.228798
				IVW (random effects)	0.0886602	0.0579422	0.125979
				WMD	0.140746	0.0898113	0.117084
				MR Egger	0.0906587	0.276576	0.756351
				Simple median	0.140195	0.0949859	0.139956
				Simple mode	0.14674	0.123193	0.278579
	FinnGen	MI	6	IVW (fixed effects)	-0.148745	0.122843	0.225951
				IVW (random effects)	-0.148745	0.0989347	0.132718
				WMD	-0.248666	0.155621	0.110066
				MR Egger	-0.294925	0.370765	0.470886
				Simple median	-0.134933	0.153463	0.379261
				Simple mode	-0.248856	0.237512	0.342732
class.Lentisphaeria.id.2250	CARDIoGRAMplusC4D	CAD	8	IVW (fixed effects)	-0.0759957	0.0345576	0.0278704
				IVW (random effects)	-0.0759957	0.0260532	0.00353475
				WMD	-0.0606448	0.045914	0.186557
				MR Egger	-0.135185	0.120133	0.303451
				Simple median	-0.0660277	0.0441532	0.134804
				Simple mode	-0.052691	0.0668264	0.456286
	FinnGen	CAD	8	IVW (fixed effects)	-0.00697239	0.0474688	0.883224
				IVW (random effects)	-0.00697239	0.0470949	0.882303
				WMD	-0.0364923	0.0629004	0.561807
				MR Egger	0.18598	0.168247	0.311332
				Simple median	-0.04099	0.0631283	0.516137
				Simple mode	-0.0585117	0.099008	0.573114
	CARDIoGRAMplusC4D	MI	8	IVW (fixed effects)	-0.0406968	0.0384062	0.289308
				IVW (random effects)	-0.0406968	0.0396665	0.304904
				WMD	-0.0542274	0.0531168	0.307298
				MR Egger	-0.171215	0.13694	0.257746
				Simple median	-0.0575528	0.0498213	0.248015
				Simple mode	-0.0774668	0.0940214	0.43715
	FinnGen	MI	8	IVW (fixed effects)	-0.0311304	0.0572449	0.586572
				IVW (random effects)	-0.0311304	0.0555975	0.575531
				WMD	-0.0150951	0.0762072	0.842983
				MR Egger	0.198811	0.203086	0.365411
				Simple median	-0.0155544	0.0752314	0.836202
				Simple mode	-0.013711	0.121727	0.91348
class.Melainabacteria.id.1589	CARDIoGRAMplusC4D	CAD	10	IVW (fixed effects)	-0.049055	0.0342302	0.151832
				IVW (random effects)	-0.049055	0.0422572	0.245696
				WMD	-0.114641	0.049343	0.0201604
				MR Egger	-0.111443	0.130836	0.419104
				Simple median	-0.114722	0.0480644	0.016994
				Simple mode	-0.140777	0.0948116	0.171753
	FinnGen	CAD	10	IVW (fixed effects)	0.00420346	0.0478062	0.929935
				IVW (random effects)	0.00420346	0.0523838	0.936044
				WMD	-0.0554402	0.0715106	0.438179
				MR Egger	-0.232953	0.144852	0.146455
				Simple median	-0.0491206	0.0692791	0.478309
				Simple mode	-0.104515	0.131094	0.445828
	CARDIoGRAMplusC4D	MI	10	IVW (fixed effects)	-0.0244356	0.0380108	0.520315
				IVW (random effects)	-0.0244356	0.0421991	0.562551
				WMD	-0.0195046	0.0517857	0.70644
				MR Egger	-0.037689	0.132084	0.78263
				Simple median	-0.0191678	0.0510506	0.707313
				Simple mode	-0.00290272	0.082581	0.972727
	FinnGen	MI	10	IVW (fixed effects)	-0.0349968	0.0575533	0.543136
				IVW (random effects)	-0.0349968	0.0713389	0.62373
				WMD	-0.0628575	0.0782844	0.422011
				MR Egger	-0.301919	0.206214	0.181322
				Simple median	-0.0610271	0.0839554	0.467288
				Simple mode	-0.0756185	0.13904	0.599748
class.Methanobacteria.id.119	CARDIoGRAMplusC4D	CAD	10	IVW (fixed effects)	-0.00559426	0.0275223	0.83893
				IVW (random effects)	-0.00559426	0.0265403	0.833056
				WMD	0.00970401	0.0369542	0.792862
				MR Egger	0.0390551	0.113695	0.740069
				Simple median	0.00805527	0.0364954	0.82531
				Simple mode	0.0200752	0.0595247	0.743654
	FinnGen	CAD	8	IVW (fixed effects)	-0.0517852	0.0421229	0.218928
				IVW (random effects)	-0.0517852	0.043448	0.233305
				WMD	-0.0492194	0.057503	0.392028
				MR Egger	0.255025	0.165147	0.173482
				Simple median	-0.0482489	0.0533051	0.365388
				Simple mode	-0.0526356	0.0911231	0.581608
	CARDIoGRAMplusC4D	MI	10	IVW (fixed effects)	-0.0194428	0.0303246	0.521422
				IVW (random effects)	-0.0194428	0.0225007	0.387534
				WMD	-0.0183818	0.0386688	0.634527
				MR Egger	0.00462054	0.124089	0.971209
				Simple median	-0.0228377	0.0397279	0.565391
				Simple mode	-0.00538879	0.0611285	0.931684
	FinnGen	MI	8	IVW (fixed effects)	-0.104858	0.0506697	0.0385051
				IVW (random effects)	-0.104858	0.0358566	0.0034516
				WMD	-0.0974567	0.0664959	0.142756
				MR Egger	0.151438	0.198842	0.475158
				Simple median	-0.0995124	0.0672289	0.138819
				Simple mode	-0.0634491	0.0977977	0.537176
class.Mollicutes.id.3920	CARDIoGRAMplusC4D	CAD	12	IVW (fixed effects)	0.00787529	0.0426707	0.853575
				IVW (random effects)	0.00787529	0.0403244	0.845159
				WMD	-0.00648847	0.0585362	0.911739
				MR Egger	-0.0690232	0.145306	0.644978
				Simple median	-0.00814283	0.0582227	0.888773
				Simple mode	-0.0327837	0.0865856	0.712171
	FinnGen	CAD	12	IVW (fixed effects)	0.029103	0.0588412	0.62088
				IVW (random effects)	0.029103	0.057768	0.614408
				WMD	0.0194004	0.0794572	0.807106
				MR Egger	-0.338245	0.201815	0.12467
				Simple median	0.0231992	0.0826091	0.77884
				Simple mode	-0.0375036	0.137443	0.79001
	CARDIoGRAMplusC4D	MI	12	IVW (fixed effects)	0.0150408	0.0473563	0.750781
				IVW (random effects)	0.0150408	0.0473274	0.750634
				WMD	-0.0077703	0.0645103	0.904126
				MR Egger	-0.1504	0.160295	0.370213
				Simple median	-0.00529482	0.060835	0.930643
				Simple mode	-0.01121	0.0970061	0.910084
	FinnGen	MI	12	IVW (fixed effects)	0.0378241	0.0709512	0.593964
				IVW (random effects)	0.0378241	0.0513976	0.461784
				WMD	0.0247869	0.0875111	0.776991
				MR Egger	-0.311328	0.242907	0.228875
				Simple median	0.0330048	0.0905739	0.715562
				Simple mode	0.0237544	0.136353	0.864864
class.Negativicutes.id.2164	CARDIoGRAMplusC4D	CAD	12	IVW (fixed effects)	0.0310625	0.0556666	0.576838
				IVW (random effects)	0.0310625	0.0444391	0.484557
				WMD	0.0158704	0.0728042	0.827439
				MR Egger	-0.233559	0.192694	0.253343
				Simple median	0.0160026	0.0734204	0.827461
				Simple mode	0.0442172	0.124277	0.728724
	FinnGen	CAD	12	IVW (fixed effects)	0.057831	0.0744051	0.437014
				IVW (random effects)	0.057831	0.0796549	0.467827
				WMD	0.0365266	0.108409	0.736168
				MR Egger	0.158047	0.287078	0.594037
				Simple median	0.00904488	0.101823	0.929218
				Simple mode	-0.0514689	0.184363	0.785292
	CARDIoGRAMplusC4D	MI	12	IVW (fixed effects)	0.031263	0.0619294	0.613688
				IVW (random effects)	0.031263	0.060147	0.603219
				WMD	-0.0218115	0.0853469	0.798289
				MR Egger	-0.403812	0.211607	0.085443
				Simple median	-0.0016754	0.0807497	0.983447
				Simple mode	-0.112114	0.162612	0.50482
	FinnGen	MI	12	IVW (fixed effects)	0.038204	0.0896272	0.669922
				IVW (random effects)	0.038204	0.0820495	0.641486
				WMD	0.0554351	0.125	0.657417
				MR Egger	0.072763	0.309316	0.818771
				Simple median	0.031074	0.115889	0.788595
				Simple mode	0.186246	0.198004	0.367097
class.Verrucomicrobiae.id.4029	CARDIoGRAMplusC4D	CAD	12	IVW (fixed effects)	0.0310625	0.0556666	0.576838
				IVW (random effects)	0.0310625	0.0444391	0.484557
				WMD	0.0158704	0.0730304	0.827965
				MR Egger	-0.233559	0.192694	0.253343
				Simple median	0.0160026	0.0755996	0.83236
				Simple mode	0.0442172	0.116977	0.712623
	FinnGen	CAD	12	IVW (fixed effects)	0.057831	0.0744051	0.437014
				IVW (random effects)	0.057831	0.0796549	0.467827
				WMD	0.0365266	0.109064	0.737693
				MR Egger	0.158047	0.287078	0.594037
				Simple median	0.00904488	0.104289	0.930887
				Simple mode	-0.0514689	0.196493	0.798209
	CARDIoGRAMplusC4D	MI	12	IVW (fixed effects)	0.031263	0.0619294	0.613688
				IVW (random effects)	0.031263	0.060147	0.603219
				WMD	-0.0218115	0.0851251	0.797775
				MR Egger	-0.403812	0.211607	0.085443
				Simple median	-0.0016754	0.0865818	0.984561
				Simple mode	-0.112114	0.154083	0.482046
	FinnGen	MI	12	IVW (fixed effects)	0.038204	0.0896272	0.669922
				IVW (random effects)	0.038204	0.0820495	0.641486
				WMD	0.0554351	0.118359	0.639525
				MR Egger	0.072763	0.309316	0.818771
				Simple median	0.031074	0.11674	0.790099
				Simple mode	0.186246	0.189214	0.346115
order.Actinomycetales.id.420	CARDIoGRAMplusC4D	CAD	5	IVW (fixed effects)	-0.0272357	0.0561877	0.62787
				IVW (random effects)	-0.0272357	0.0562854	0.628467
				WMD	-0.00677172	0.0757711	0.928787
				MR Egger	-0.00584441	0.192478	0.977684
				Simple median	-0.0036197	0.0744619	0.961229
				Simple mode	-0.0181237	0.0983743	0.862795
	FinnGen	CAD	4	IVW (fixed effects)	-0.24152	0.0780202	0.00196414
				IVW (random effects)	-0.24152	0.0653839	0.000220865
				WMD	-0.263217	0.0965649	0.00641446
				MR Egger	-0.0621485	0.169982	0.749699
				Simple median	-0.335573	0.116075	0.00384025
				Simple mode	-0.345033	0.157498	0.116176
	CARDIoGRAMplusC4D	MI	5	IVW (fixed effects)	0.0113774	0.0618741	0.854108
				IVW (random effects)	0.0113774	0.0711074	0.872879
				WMD	0.0426913	0.0851428	0.616084
				MR Egger	0.0541948	0.238963	0.835161
				Simple median	0.05084	0.0889585	0.567659
				Simple mode	0.0561586	0.121332	0.667532
	FinnGen	MI	4	IVW (fixed effects)	-0.204653	0.0940355	0.0295305
				IVW (random effects)	-0.204653	0.086933	0.0185655
				WMD	-0.167307	0.109562	0.126748
				MR Egger	0.00501054	0.205101	0.982728
				Simple median	-0.284553	0.130315	0.0289933
				Simple mode	-0.282236	0.198225	0.249687
order.Bacillales.id.1674	CARDIoGRAMplusC4D	CAD	9	IVW (fixed effects)	-0.0728077	0.0273231	0.00770573
				IVW (random effects)	-0.0728077	0.0305518	0.0171679
				WMD	-0.0724207	0.0366579	0.0482018
				MR Egger	0.229029	0.122597	0.103961
				Simple median	-0.0741611	0.0400273	0.0639164
				Simple mode	-0.0667711	0.0664547	0.344431
	FinnGen	CAD	8	IVW (fixed effects)	0.00504283	0.0388953	0.896842
				IVW (random effects)	0.00504283	0.0340203	0.882161
				WMD	-0.0194909	0.0513959	0.704516
				MR Egger	-0.166468	0.156801	0.329245
				Simple median	-0.0132785	0.0521634	0.799065
				Simple mode	-0.0354826	0.0821669	0.67885
	CARDIoGRAMplusC4D	MI	9	IVW (fixed effects)	-0.0757118	0.0303463	0.0125982
				IVW (random effects)	-0.0757118	0.0418314	0.070307
				WMD	-0.0852503	0.0438925	0.0521069
				MR Egger	0.253997	0.156232	0.148025
				Simple median	-0.115647	0.0475828	0.0150805
				Simple mode	-0.158646	0.0905726	0.117948
	FinnGen	MI	8	IVW (fixed effects)	-0.0357262	0.046945	0.446643
				IVW (random effects)	-0.0357262	0.0512543	0.485779
				WMD	-0.0573763	0.065162	0.378579
				MR Egger	-0.25429	0.203751	0.25851
				Simple median	-0.0283337	0.0649665	0.662744
				Simple mode	-0.0457354	0.109062	0.687527
order.Bacteroidales.id.913	CARDIoGRAMplusC4D	CAD	14	IVW (fixed effects)	-0.0367614	0.0453955	0.418053
				IVW (random effects)	-0.0367614	0.0463035	0.42724
				WMD	-0.0568558	0.058148	0.328184
				MR Egger	-0.0166527	0.107254	0.879194
				Simple median	-0.0568216	0.0580334	0.327521
				Simple mode	-0.0576915	0.0909533	0.536889
	FinnGen	CAD	13	IVW (fixed effects)	0.0260063	0.0716293	0.716554
				IVW (random effects)	0.0260063	0.0775788	0.737456
				WMD	0.0976291	0.0986957	0.322569
				MR Egger	-0.0288883	0.187371	0.880263
				Simple median	0.0912151	0.102283	0.372507
				Simple mode	0.090021	0.146141	0.549408
	CARDIoGRAMplusC4D	MI	14	IVW (fixed effects)	-0.0220875	0.0505989	0.662459
				IVW (random effects)	-0.0220875	0.0412995	0.592779
				WMD	-0.019662	0.0675043	0.770844
				MR Egger	0.0702622	0.11348	0.547386
				Simple median	-0.0255903	0.0664093	0.699984
				Simple mode	-0.0200943	0.0976752	0.840192
	FinnGen	MI	13	IVW (fixed effects)	-0.0179238	0.0864945	0.835834
				IVW (random effects)	-0.0179238	0.0811012	0.825088
				WMD	0.00197528	0.118863	0.986741
				MR Egger	-0.0452233	0.201016	0.826124
				Simple median	0.0103413	0.12393	0.933498
				Simple mode	0.0112836	0.184086	0.952133
order.Bifidobacteriales.id.432	CARDIoGRAMplusC4D	CAD	11	IVW (fixed effects)	-0.026198	0.04959	0.597296
				IVW (random effects)	-0.026198	0.0561955	0.641076
				WMD	0.0353759	0.0728709	0.62735
				MR Egger	0.275689	0.161161	0.12131
				Simple median	-0.141039	0.0839897	0.093104
				Simple mode	-0.209449	0.153992	0.20366
	FinnGen	CAD	11	IVW (fixed effects)	-0.0803654	0.062574	0.199028
				IVW (random effects)	-0.0803654	0.0554235	0.147052
				WMD	-0.118044	0.0852152	0.165978
				MR Egger	-0.20166	0.203547	0.347703
				Simple median	-0.0704762	0.0941444	0.454101
				Simple mode	-0.0909175	0.141271	0.534335
	CARDIoGRAMplusC4D	MI	11	IVW (fixed effects)	-0.0351231	0.0544435	0.518844
				IVW (random effects)	-0.0351231	0.0543075	0.517797
				WMD	-0.0549891	0.0743298	0.459422
				MR Egger	0.258917	0.175463	0.174153
				Simple median	-0.105661	0.086129	0.219907
				Simple mode	-0.118895	0.146893	0.437119
	FinnGen	MI	11	IVW (fixed effects)	-0.136396	0.0755451	0.0709986
				IVW (random effects)	-0.136396	0.063194	0.0308995
				WMD	-0.14335	0.100676	0.154485
				MR Egger	-0.0559523	0.245989	0.82515
				Simple median	-0.088878	0.104416	0.394665
				Simple mode	-0.0997655	0.139984	0.492332
order.Burkholderiales.id.2874	CARDIoGRAMplusC4D	CAD	13	IVW (fixed effects)	0.0365646	0.0396726	0.356706
				IVW (random effects)	0.0365646	0.0353844	0.301438
				WMD	0.0304944	0.0532382	0.566785
				MR Egger	-0.0931953	0.12816	0.482305
				Simple median	0.0559253	0.055937	0.317412
				Simple mode	0.0949307	0.09046	0.31466
	FinnGen	CAD	12	IVW (fixed effects)	0.00736528	0.0564025	0.896104
				IVW (random effects)	0.00736528	0.0587474	0.900229
				WMD	-0.0280004	0.0774386	0.717664
				MR Egger	-0.259031	0.172825	0.164813
				Simple median	0.00797889	0.0771589	0.917639
				Simple mode	-0.0714152	0.146707	0.635962
	CARDIoGRAMplusC4D	MI	13	IVW (fixed effects)	0.0575943	0.0439865	0.190411
				IVW (random effects)	0.0575943	0.0343966	0.0940484
				WMD	0.0637417	0.0600929	0.288818
				MR Egger	-0.0794765	0.141224	0.58488
				Simple median	0.10326	0.0601584	0.0860769
				Simple mode	0.138881	0.102574	0.200702
	FinnGen	MI	12	IVW (fixed effects)	-0.00882632	0.0680399	0.896786
				IVW (random effects)	-0.00882632	0.078091	0.91001
				WMD	-0.0577765	0.0924917	0.53219
				MR Egger	-0.222351	0.240263	0.376526
				Simple median	-0.0123923	0.0955502	0.896808
				Simple mode	-0.0640667	0.143237	0.663354
order.Clostridiales.id.1863	CARDIoGRAMplusC4D	CAD	11	IVW (fixed effects)	-0.0354981	0.0566043	0.530576
				IVW (random effects)	-0.0354981	0.0583223	0.542754
				WMD	-0.0646195	0.0763836	0.39756
				MR Egger	-0.213077	0.203586	0.32257
				Simple median	-0.0580712	0.0818443	0.477994
				Simple mode	-0.133828	0.118835	0.286396
	FinnGen	CAD	10	IVW (fixed effects)	-0.132201	0.0773319	0.0873534
				IVW (random effects)	-0.132201	0.0907455	0.145163
				WMD	-0.0544093	0.11403	0.633257
				MR Egger	-0.422241	0.284001	0.17539
				Simple median	-0.0862791	0.116343	0.458334
				Simple mode	0.0721421	0.225698	0.756536
	CARDIoGRAMplusC4D	MI	11	IVW (fixed effects)	0.0339486	0.0627955	0.588769
				IVW (random effects)	0.0339486	0.059259	0.566723
				WMD	0.0646695	0.0891844	0.468378
				MR Egger	-0.0808349	0.217909	0.719251
				Simple median	0.0636981	0.0859067	0.458402
				Simple mode	0.0666142	0.135262	0.633012
	FinnGen	MI	10	IVW (fixed effects)	-0.126418	0.0931764	0.174856
				IVW (random effects)	-0.126418	0.114255	0.268526
				WMD	-0.136127	0.13615	0.317389
				MR Egger	-0.364278	0.371958	0.35609
				Simple median	-0.148133	0.132603	0.263947
				Simple mode	-0.307602	0.259675	0.266527
order.Coriobacteriales.id.810	CARDIoGRAMplusC4D	CAD	14	IVW (fixed effects)	0.0339888	0.0521108	0.514246
				IVW (random effects)	0.0339888	0.0372017	0.360909
				WMD	0.00459492	0.0669839	0.94531
				MR Egger	0.0079892	0.203886	0.969388
				Simple median	0.00447219	0.0676559	0.947297
				Simple mode	-0.00833336	0.11222	0.941935
	FinnGen	CAD	13	IVW (fixed effects)	-0.176523	0.0713357	0.0133409
				IVW (random effects)	-0.176523	0.0946431	0.0621613
				WMD	-0.156158	0.100507	0.120256
				MR Egger	-0.131076	0.41904	0.760283
				Simple median	-0.162971	0.107295	0.128784
				Simple mode	-0.165082	0.161243	0.326124
	CARDIoGRAMplusC4D	MI	14	IVW (fixed effects)	0.0326612	0.057726	0.571532
				IVW (random effects)	0.0326612	0.0430304	0.447837
				WMD	0.0304716	0.0764739	0.690293
				MR Egger	-0.078473	0.224821	0.733103
				Simple median	0.0299746	0.0781172	0.701191
				Simple mode	0.015923	0.122657	0.898698
	FinnGen	MI	13	IVW (fixed effects)	-0.177522	0.0859931	0.0389817
				IVW (random effects)	-0.177522	0.0825927	0.031605
				WMD	-0.179301	0.118002	0.128642
				MR Egger	-0.31086	0.364716	0.412203
				Simple median	-0.182398	0.127937	0.153957
				Simple mode	-0.202309	0.201153	0.334387
order.Desulfovibrionales.id.3156	CARDIoGRAMplusC4D	CAD	12	IVW (fixed effects)	0.0245905	0.0459799	0.592781
				IVW (random effects)	0.0245905	0.0774832	0.750966
				WMD	0.0831851	0.0700062	0.234734
				MR Egger	0.186533	0.204165	0.382407
				Simple median	0.011551	0.0778368	0.882027
				Simple mode	0.101	0.138123	0.479922
	FinnGen	CAD	10	IVW (fixed effects)	-0.109762	0.0774666	0.156513
				IVW (random effects)	-0.109762	0.0862648	0.203236
				WMD	-0.0655351	0.112451	0.560035
				MR Egger	-1.22304	0.381661	0.012527
				Simple median	-0.0702869	0.110324	0.524062
				Simple mode	-0.0167069	0.199545	0.935108
	CARDIoGRAMplusC4D	MI	12	IVW (fixed effects)	-0.022015	0.0513251	0.667972
				IVW (random effects)	-0.022015	0.069316	0.750785
				WMD	0.073465	0.0756675	0.331602
				MR Egger	0.113995	0.185325	0.552222
				Simple median	-0.0138199	0.0786347	0.860492
				Simple mode	0.0902788	0.14962	0.558487
	FinnGen	MI	10	IVW (fixed effects)	-0.0806404	0.093493	0.388397
				IVW (random effects)	-0.0806404	0.113614	0.477844
				WMD	-0.111347	0.137076	0.416619
				MR Egger	-1.3205	0.461052	0.0210183
				Simple median	-0.0981611	0.133328	0.461584
				Simple mode	-0.157233	0.21149	0.476167
order.Enterobacteriales.id.3468	CARDIoGRAMplusC4D	CAD	7	IVW (fixed effects)	0.0735914	0.0647817	0.255961
				IVW (random effects)	0.0735914	0.0885531	0.40595
				WMD	0.121866	0.0876175	0.164259
				MR Egger	1.07988	0.38988	0.0393756
				Simple median	0.165734	0.0957828	0.0835752
				Simple mode	0.229105	0.121921	0.109288
	FinnGen	CAD	7	IVW (fixed effects)	-0.0140544	0.0890754	0.874629
				IVW (random effects)	-0.0140544	0.0728642	0.847049
				WMD	0.0370363	0.121231	0.759984
				MR Egger	0.636912	0.53175	0.284686
				Simple median	0.0369103	0.119734	0.757878
				Simple mode	0.062975	0.164738	0.715433
	CARDIoGRAMplusC4D	MI	7	IVW (fixed effects)	-0.0145458	0.0718982	0.839674
				IVW (random effects)	-0.0145458	0.0948906	0.878169
				WMD	-0.0399864	0.0988392	0.685801
				MR Egger	0.714938	0.530143	0.235335
				Simple median	-0.0341602	0.111671	0.75968
				Simple mode	0.202298	0.193028	0.334996
	FinnGen	MI	7	IVW (fixed effects)	-0.160393	0.107436	0.13546
				IVW (random effects)	-0.160393	0.0930963	0.0849124
				WMD	-0.075292	0.149171	0.613744
				MR Egger	0.276677	0.641436	0.684185
				Simple median	-0.0672294	0.147824	0.649259
				Simple mode	-0.0230339	0.206353	0.914762
order.Erysipelotrichales.id.2148	CARDIoGRAMplusC4D	CAD	13	IVW (fixed effects)	0.0194424	0.0549529	0.723487
				IVW (random effects)	0.0194424	0.0439003	0.657854
				WMD	-0.0110486	0.0695632	0.873804
				MR Egger	0.266193	0.251313	0.312208
				Simple median	0.0188824	0.0744221	0.799711
				Simple mode	-0.0800669	0.124656	0.532757
	FinnGen	CAD	13	IVW (fixed effects)	-0.0370727	0.0744102	0.618328
				IVW (random effects)	-0.0370727	0.0903221	0.681476
				WMD	-0.143694	0.103874	0.166559
				MR Egger	0.0679175	0.407795	0.870748
				Simple median	-0.117781	0.111821	0.292202
				Simple mode	-0.198647	0.18326	0.29968
	CARDIoGRAMplusC4D	MI	13	IVW (fixed effects)	-0.0190319	0.0609867	0.75499
				IVW (random effects)	-0.0190319	0.0548462	0.728587
				WMD	0.057673	0.0817482	0.480502
				MR Egger	-0.132515	0.278969	0.644066
				Simple median	0.0537851	0.0844594	0.524245
				Simple mode	0.0775877	0.133245	0.571148
	FinnGen	MI	13	IVW (fixed effects)	-0.0924748	0.0897188	0.302673
				IVW (random effects)	-0.0924748	0.0885847	0.296525
				WMD	0.0275052	0.127084	0.828651
				MR Egger	0.187937	0.392107	0.641112
				Simple median	0.0694206	0.128837	0.590007
				Simple mode	0.133601	0.243134	0.592745
order.Gastranaerophilales.id.1591	CARDIoGRAMplusC4D	CAD	9	IVW (fixed effects)	-0.0112433	0.0394486	0.775635
				IVW (random effects)	-0.0112433	0.0532069	0.832643
				WMD	-0.023547	0.0572836	0.681028
				MR Egger	-0.0717527	0.164561	0.675949
				Simple median	-0.0241924	0.0604995	0.689247
				Simple mode	-0.0417263	0.0957944	0.674654
	FinnGen	CAD	9	IVW (fixed effects)	0.00278926	0.050077	0.955581
				IVW (random effects)	0.00278926	0.0548295	0.959428
				WMD	-0.0487722	0.0706153	0.48977
				MR Egger	-0.245851	0.14968	0.144486
				Simple median	-0.0427372	0.0779958	0.583732
				Simple mode	-0.113151	0.132545	0.418109
	CARDIoGRAMplusC4D	MI	9	IVW (fixed effects)	-0.0112433	0.0394486	0.775635
				IVW (random effects)	-0.0112433	0.0532069	0.832643
				WMD	-0.023547	0.0604575	0.69692
				MR Egger	-0.0717527	0.164561	0.675949
				Simple median	-0.0241924	0.0610711	0.692005
				Simple mode	-0.0417263	0.0908822	0.658362
	FinnGen	MI	9	IVW (fixed effects)	-0.000181133	0.0603372	0.997605
				IVW (random effects)	-0.000181133	0.0845452	0.998291
				WMD	-0.0402138	0.0915116	0.660343
				MR Egger	-0.410519	0.213912	0.096457
				Simple median	-0.0356669	0.100358	0.722294
				Simple mode	-0.0657113	0.172884	0.713772
order.Lactobacillales.id.1800	CARDIoGRAMplusC4D	CAD	15	IVW (fixed effects)	-0.0193418	0.0476651	0.6849
				IVW (random effects)	-0.0193418	0.0690624	0.77943
				WMD	0.0414778	0.0716968	0.562916
				MR Egger	0.237683	0.170887	0.187612
				Simple median	0.0524974	0.0732425	0.473521
				Simple mode	0.133194	0.109864	0.245441
	FinnGen	CAD	15	IVW (fixed effects)	-0.00856158	0.0642634	0.894014
				IVW (random effects)	-0.00856158	0.0662293	0.897143
				WMD	0.0110333	0.0887484	0.901061
				MR Egger	0.319812	0.166181	0.076461
				Simple median	0.00871568	0.0958276	0.927531
				Simple mode	0.00377191	0.171659	0.982779
	CARDIoGRAMplusC4D	MI	15	IVW (fixed effects)	-0.0262947	0.0527446	0.618111
				IVW (random effects)	-0.0262947	0.0778565	0.735564
				WMD	0.0503374	0.0761364	0.508518
				MR Egger	0.277479	0.190481	0.168919
				Simple median	0.0512258	0.0772847	0.507446
				Simple mode	0.0964676	0.102943	0.364593
	FinnGen	MI	15	IVW (fixed effects)	-0.0230107	0.0774353	0.766344
				IVW (random effects)	-0.0230107	0.0768599	0.764646
				WMD	0.0219899	0.107953	0.838588
				MR Egger	0.282802	0.200278	0.181423
				Simple median	0.0202681	0.118215	0.863869
				Simple mode	0.0587321	0.186368	0.757303
order.Methanobacteriales.id.120	CARDIoGRAMplusC4D	CAD	10	IVW (fixed effects)	-0.00688979	0.0275242	0.802342
				IVW (random effects)	-0.00688979	0.0268893	0.797775
				WMD	0.00984475	0.0368096	0.789122
				MR Egger	0.0362625	0.115913	0.762399
				Simple median	0.00805527	0.0377173	0.830883
				Simple mode	0.0211039	0.0559715	0.714875
	FinnGen	CAD	9	IVW (fixed effects)	-0.0456814	0.0414337	0.270237
				IVW (random effects)	-0.0456814	0.0416774	0.273047
				WMD	-0.0453445	0.0553884	0.412978
				MR Egger	0.270205	0.162963	0.141269
				Simple median	-0.0322498	0.0589256	0.584175
				Simple mode	-0.0431932	0.0848694	0.624532
	CARDIoGRAMplusC4D	MI	10	IVW (fixed effects)	-0.0213508	0.0303471	0.481711
				IVW (random effects)	-0.0213508	0.0227026	0.346982
				WMD	-0.0191311	0.0388187	0.622131
				MR Egger	-0.00177645	0.124836	0.988995
				Simple median	-0.0266076	0.039332	0.498732
				Simple mode	-0.0118391	0.0609698	0.850347
	FinnGen	MI	9	IVW (fixed effects)	-0.098063	0.0498315	0.0490803
				IVW (random effects)	-0.098063	0.0354708	0.0056991
				WMD	-0.0966308	0.064535	0.134305
				MR Egger	0.170044	0.196171	0.414765
				Simple median	-0.0959318	0.070391	0.172932
				Simple mode	-0.0598134	0.0957775	0.549689
order.MollicutesRF9.id.11579	CARDIoGRAMplusC4D	CAD	13	IVW (fixed effects)	0.0365646	0.0396726	0.356706
				IVW (random effects)	0.0365646	0.0353844	0.301438
				WMD	0.0304944	0.0538832	0.571438
				MR Egger	-0.0931953	0.12816	0.482305
				Simple median	0.0559253	0.0548625	0.308027
				Simple mode	0.0949307	0.0947624	0.336225
	FinnGen	CAD	12	IVW (fixed effects)	0.00736528	0.0564025	0.896104
				IVW (random effects)	0.00736528	0.0587474	0.900229
				WMD	-0.0280004	0.0781655	0.720179
				MR Egger	-0.259031	0.172825	0.164813
				Simple median	0.00797889	0.0777002	0.91821
				Simple mode	-0.0714152	0.137007	0.612524
	CARDIoGRAMplusC4D	MI	13	IVW (fixed effects)	0.0575943	0.0439865	0.190411
				IVW (random effects)	0.0575943	0.0343966	0.0940484
				WMD	0.0637417	0.0588429	0.278696
				MR Egger	-0.0794765	0.141224	0.58488
				Simple median	0.10326	0.0619277	0.0954298
				Simple mode	0.138881	0.0952494	0.170491
	FinnGen	MI	12	IVW (fixed effects)	-0.00882632	0.0680399	0.896786
				IVW (random effects)	-0.00882632	0.078091	0.91001
				WMD	-0.0577765	0.0937194	0.537576
				MR Egger	-0.222351	0.240263	0.376526
				Simple median	-0.0123923	0.0884384	0.888562
				Simple mode	-0.0640667	0.14921	0.675941
order.NB1n.id.3953	CARDIoGRAMplusC4D	CAD	13	IVW (fixed effects)	-0.0233786	0.0276208	0.397323
				IVW (random effects)	-0.0233786	0.033045	0.479271
				WMD	0.0177055	0.0412854	0.668027
				MR Egger	0.07238	0.129441	0.587248
				Simple median	-0.0539758	0.0436666	0.216425
				Simple mode	0.000269658	0.0710463	0.997034
	FinnGen	CAD	12	IVW (fixed effects)	-0.0150665	0.039728	0.704509
				IVW (random effects)	-0.0150665	0.0586909	0.797404
				WMD	-0.0286944	0.0613413	0.63994
				MR Egger	0.0428231	0.249392	0.867091
				Simple median	-0.0335295	0.0597247	0.574524
				Simple mode	-0.155246	0.120145	0.222789
	CARDIoGRAMplusC4D	MI	13	IVW (fixed effects)	-0.0351922	0.0307623	0.252622
				IVW (random effects)	-0.0351922	0.034909	0.3134
				WMD	-0.0237384	0.0445631	0.594247
				MR Egger	-0.0336426	0.140868	0.815634
				Simple median	-0.0272628	0.0443357	0.538609
				Simple mode	0.0211938	0.0705372	0.768966
	FinnGen	MI	12	IVW (fixed effects)	-0.0635416	0.0477832	0.183587
				IVW (random effects)	-0.0635416	0.0637091	0.318585
				WMD	-0.142701	0.0705069	0.0429771
				MR Egger	-0.0309036	0.270582	0.911331
				Simple median	-0.139837	0.0710409	0.0490225
				Simple mode	-0.220464	0.156072	0.185443
order.Pasteurellales.id.3688	CARDIoGRAMplusC4D	CAD	14	IVW (fixed effects)	-0.0393221	0.0332522	0.236992
				IVW (random effects)	-0.0393221	0.0324594	0.225733
				WMD	-0.0469706	0.044008	0.285829
				MR Egger	-0.0535788	0.0765836	0.497508
				Simple median	-0.0412945	0.0431311	0.338357
				Simple mode	-0.0547071	0.0697395	0.446836
	FinnGen	CAD	13	IVW (fixed effects)	-0.0584252	0.0453119	0.197259
				IVW (random effects)	-0.0584252	0.05812	0.314776
				WMD	-0.0575948	0.0679533	0.39668
				MR Egger	-0.0673119	0.130259	0.615558
				Simple median	-0.0592862	0.0694927	0.393588
				Simple mode	-0.0820885	0.112415	0.479267
	CARDIoGRAMplusC4D	MI	14	IVW (fixed effects)	-0.0343677	0.036827	0.350707
				IVW (random effects)	-0.0343677	0.0324024	0.288848
				WMD	0.00192059	0.0460034	0.966699
				MR Egger	0.0385767	0.0836543	0.652941
				Simple median	-0.00685807	0.049592	0.890011
				Simple mode	0.00735194	0.0699495	0.917898
	FinnGen	MI	13	IVW (fixed effects)	0.0234855	0.0545482	0.666798
				IVW (random effects)	0.0234855	0.0548377	0.668452
				WMD	0.0374593	0.077492	0.628815
				MR Egger	-0.0266117	0.121578	0.830747
				Simple median	0.0583534	0.079275	0.461677
				Simple mode	0.0714208	0.123341	0.573263
order.Rhodospirillales.id.2667	CARDIoGRAMplusC4D	CAD	13	IVW (fixed effects)	-0.0049212	0.0370101	0.894218
				IVW (random effects)	-0.0049212	0.043972	0.910889
				WMD	-0.0131386	0.0547259	0.810268
				MR Egger	0.478344	0.229979	0.061704
				Simple median	-0.0226583	0.0544036	0.677054
				Simple mode	-0.0106756	0.0890308	0.90654
	FinnGen	CAD	14	IVW (fixed effects)	0.00763779	0.0460622	0.868303
				IVW (random effects)	0.00763779	0.0560694	0.891647
				WMD	0.00673633	0.0674521	0.920449
				MR Egger	0.125155	0.233243	0.60136
				Simple median	0.0350625	0.0647506	0.588162
				Simple mode	0.0980674	0.12208	0.436242
	CARDIoGRAMplusC4D	MI	13	IVW (fixed effects)	0.0378757	0.0409172	0.354618
				IVW (random effects)	0.0378757	0.0441715	0.391186
				WMD	0.0392524	0.0555988	0.480192
				MR Egger	0.456509	0.243313	0.0873929
				Simple median	0.0144683	0.0596803	0.808448
				Simple mode	0.0207275	0.0892967	0.820356
	FinnGen	MI	14	IVW (fixed effects)	-0.0303174	0.0554523	0.584564
				IVW (random effects)	-0.0303174	0.0752608	0.687072
				WMD	-0.00883457	0.0881184	0.920139
				MR Egger	0.377722	0.292632	0.221096
				Simple median	-0.0415171	0.0775013	0.592169
				Simple mode	-0.0584919	0.145168	0.69355
order.Selenomonadales.id.2165	CARDIoGRAMplusC4D	CAD	12	IVW (fixed effects)	0.0310625	0.0556666	0.576838
				IVW (random effects)	0.0310625	0.0444391	0.484557
				WMD	0.0158704	0.0751556	0.832757
				MR Egger	-0.233559	0.192694	0.253343
				Simple median	0.0160026	0.0714252	0.822721
				Simple mode	0.0442172	0.123711	0.727538
	FinnGen	CAD	12	IVW (fixed effects)	0.057831	0.0744051	0.437014
				IVW (random effects)	0.057831	0.0796549	0.467827
				WMD	0.0365266	0.106796	0.732334
				MR Egger	0.158047	0.287078	0.594037
				Simple median	0.00904488	0.100536	0.928314
				Simple mode	-0.0514689	0.196134	0.79785
	CARDIoGRAMplusC4D	MI	12	IVW (fixed effects)	0.031263	0.0619294	0.613688
				IVW (random effects)	0.031263	0.060147	0.603219
				WMD	-0.0218115	0.0888538	0.806088
				MR Egger	-0.403812	0.211607	0.085443
				Simple median	-0.0016754	0.0866181	0.984568
				Simple mode	-0.112114	0.160313	0.498859
	FinnGen	MI	12	IVW (fixed effects)	0.038204	0.0896272	0.669922
				IVW (random effects)	0.038204	0.0820495	0.641486
				WMD	0.0554351	0.120751	0.646173
				MR Egger	0.072763	0.309316	0.818771
				Simple median	0.031074	0.122475	0.799714
				Simple mode	0.186246	0.195369	0.360914
order.Verrucomicrobiales.id.4030	CARDIoGRAMplusC4D	CAD	11	IVW (fixed effects)	-0.0323435	0.047489	0.495825
				IVW (random effects)	-0.0323435	0.0554088	0.559406
				WMD	-0.0630227	0.0666362	0.344265
				MR Egger	-0.236607	0.216409	0.302646
				Simple median	-0.069655	0.0677002	0.303538
				Simple mode	-0.0564648	0.109475	0.61722
	FinnGen	CAD	11	IVW (fixed effects)	-0.032037	0.0620394	0.605577
				IVW (random effects)	-0.032037	0.0889459	0.718709
				WMD	-0.0623862	0.0912427	0.49414
				MR Egger	-0.0642622	0.315006	0.84289
				Simple median	-0.0613967	0.0955049	0.520312
				Simple mode	-0.0711907	0.141764	0.626415
	CARDIoGRAMplusC4D	MI	11	IVW (fixed effects)	-0.0104556	0.0526371	0.842548
				IVW (random effects)	-0.0104556	0.069148	0.879813
				WMD	-0.0120944	0.0766605	0.874642
				MR Egger	-0.351054	0.258681	0.207808
				Simple median	-0.0527247	0.0787224	0.503014
				Simple mode	-0.0278208	0.138474	0.844797
	FinnGen	MI	11	IVW (fixed effects)	-0.0706466	0.0746714	0.344098
				IVW (random effects)	-0.0706466	0.125831	0.574498
				WMD	-0.101573	0.10285	0.323355
				MR Egger	-0.112182	0.443827	0.806131
				Simple median	-0.090047	0.108297	0.4057
				Simple mode	-0.114431	0.148982	0.46019
order.Victivallales.id.2254	CARDIoGRAMplusC4D	CAD	8	IVW (fixed effects)	-0.0759957	0.0345576	0.0278704
				IVW (random effects)	-0.0759957	0.0260532	0.00353475
				WMD	-0.0606448	0.0455907	0.183452
				MR Egger	-0.135185	0.120133	0.303451
				Simple median	-0.0660277	0.0445975	0.138733
				Simple mode	-0.052691	0.0707137	0.480457
	FinnGen	CAD	8	IVW (fixed effects)	-0.00697239	0.0474688	0.883224
				IVW (random effects)	-0.00697239	0.0470949	0.882303
				WMD	-0.0364923	0.0633021	0.564292
				MR Egger	0.18598	0.168247	0.311332
				Simple median	-0.04099	0.0633294	0.51747
				Simple mode	-0.0585117	0.0974727	0.567232
	CARDIoGRAMplusC4D	MI	8	IVW (fixed effects)	-0.0406968	0.0384062	0.289308
				IVW (random effects)	-0.0406968	0.0396665	0.304904
				WMD	-0.0542274	0.0507762	0.285535
				MR Egger	-0.171215	0.13694	0.257746
				Simple median	-0.0575528	0.050988	0.259003
				Simple mode	-0.0774668	0.0885779	0.410812
	FinnGen	MI	8	IVW (fixed effects)	-0.0311304	0.0572449	0.586572
				IVW (random effects)	-0.0311304	0.0555975	0.575531
				WMD	-0.0150951	0.0733285	0.836904
				MR Egger	0.198811	0.203086	0.365411
				Simple median	-0.0155544	0.0738867	0.833264
				Simple mode	-0.013711	0.115735	0.909024
family.Acidaminococcaceae.id.2166	CARDIoGRAMplusC4D	CAD	7	IVW (fixed effects)	0.0263392	0.0604969	0.663286
				IVW (random effects)	0.0263392	0.0654812	0.687507
				WMD	0.0587396	0.0839222	0.483972
				MR Egger	-0.0433329	0.209005	0.843932
				Simple median	0.0570065	0.0840545	0.497639
				Simple mode	0.0714131	0.103198	0.514808
	FinnGen	CAD	7	IVW (fixed effects)	-0.119928	0.0717624	0.094687
				IVW (random effects)	-0.119928	0.109963	0.275439
				WMD	-0.0585136	0.106699	0.583419
				MR Egger	-0.0528419	0.362244	0.88972
				Simple median	-0.0709373	0.12424	0.568021
				Simple mode	0.0662203	0.199458	0.75118
	CARDIoGRAMplusC4D	MI	7	IVW (fixed effects)	0.0121924	0.0674661	0.856588
				IVW (random effects)	0.0121924	0.0806995	0.879909
				WMD	0.0779927	0.0859879	0.364396
				MR Egger	0.0154539	0.261123	0.955099
				Simple median	0.0656969	0.0924087	0.477122
				Simple mode	0.065904	0.108624	0.566273
	FinnGen	MI	7	IVW (fixed effects)	-0.193074	0.0867555	0.0260484
				IVW (random effects)	-0.193074	0.145161	0.183497
				WMD	-0.158635	0.131195	0.226602
				MR Egger	-0.383865	0.471919	0.452959
				Simple median	-0.0646933	0.151564	0.669497
				Simple mode	-0.131172	0.247645	0.615354
family.Actinomycetaceae.id.421	CARDIoGRAMplusC4D	CAD	4	IVW (fixed effects)	-0.02695	0.0561131	0.631028
				IVW (random effects)	-0.02695	0.0562407	0.631803
				WMD	-0.00632905	0.0767178	0.934251
				MR Egger	-0.00363761	0.192245	0.986092
				Simple median	-0.00360548	0.0744349	0.961367
				Simple mode	-0.0187564	0.0950607	0.853206
	FinnGen	CAD	4	IVW (fixed effects)	-0.241299	0.0779662	0.00196872
				IVW (random effects)	-0.241299	0.0654048	0.000224864
				WMD	-0.261906	0.0956064	0.00615481
				MR Egger	-0.0621144	0.169593	0.749289
				Simple median	-0.335411	0.117069	0.00416924
				Simple mode	-0.345196	0.161468	0.122099
	CARDIoGRAMplusC4D	MI	5	IVW (fixed effects)	0.0116973	0.0617928	0.849858
				IVW (random effects)	0.0116973	0.0710003	0.86914
				WMD	0.0434332	0.0845925	0.607643
				MR Egger	0.0569963	0.23843	0.826468
				Simple median	0.050781	0.0834118	0.542657
				Simple mode	0.0553271	0.1203	0.669469
	FinnGen	MI	5	IVW (fixed effects)	-0.204377	0.0939693	0.0296349
				IVW (random effects)	-0.204377	0.0869745	0.018781
				WMD	-0.166462	0.111656	0.136001
				MR Egger	0.00520458	0.204635	0.982019
				Simple median	-0.284637	0.132675	0.0319241
				Simple mode	-0.282053	0.174977	0.205367
family.Alcaligenaceae.id.2875	CARDIoGRAMplusC4D	CAD	12	IVW (fixed effects)	0.0100169	0.0545671	0.854351
				IVW (random effects)	0.0100169	0.0473	0.832284
				WMD	-0.00520427	0.0743395	0.944188
				MR Egger	0.0508956	0.257842	0.847476
				Simple median	0.0152357	0.0679258	0.822524
				Simple mode	0.00455906	0.124231	0.971383
	FinnGen	CAD	11	IVW (fixed effects)	-0.167928	0.0778767	0.031058
				IVW (random effects)	-0.167928	0.0894914	0.0605909
				WMD	-0.112786	0.111438	0.311491
				MR Egger	-1.13902	0.356803	0.0109662
				Simple median	-0.12258	0.116951	0.294576
				Simple mode	-0.0713356	0.210519	0.741727
	CARDIoGRAMplusC4D	MI	12	IVW (fixed effects)	0.0336793	0.0604008	0.577119
				IVW (random effects)	0.0336793	0.0487788	0.489911
				WMD	0.0477069	0.0789713	0.545774
				MR Egger	0.218768	0.284713	0.460021
				Simple median	0.0492238	0.0797877	0.537278
				Simple mode	0.0675212	0.127676	0.607418
	FinnGen	MI	11	IVW (fixed effects)	-0.194915	0.0938982	0.0379112
				IVW (random effects)	-0.194915	0.102966	0.0583561
				WMD	-0.0942326	0.129004	0.465108
				MR Egger	-1.37072	0.431041	0.0111844
				Simple median	-0.119337	0.137998	0.387166
				Simple mode	-0.0764659	0.231439	0.74792
family.Bacteroidaceae.id.917	CARDIoGRAMplusC4D	CAD	9	IVW (fixed effects)	-0.0527132	0.0653659	0.419993
				IVW (random effects)	-0.0527132	0.0741879	0.477371
				WMD	0.00215243	0.0932151	0.981578
				MR Egger	-0.305628	0.402982	0.472959
				Simple median	-0.0287697	0.101562	0.776969
				Simple mode	0.0936412	0.18168	0.620197
	FinnGen	CAD	7	IVW (fixed effects)	-0.0571968	0.0931959	0.539396
				IVW (random effects)	-0.0571968	0.0771904	0.458704
				WMD	-0.0380941	0.118011	0.746845
				MR Egger	-0.479109	0.462944	0.348143
				Simple median	-0.0111407	0.121642	0.927027
				Simple mode	-0.0029609	0.161481	0.985965
	CARDIoGRAMplusC4D	MI	9	IVW (fixed effects)	-0.0152124	0.072718	0.834294
				IVW (random effects)	-0.0152124	0.0819233	0.852687
				WMD	0.0189728	0.0993558	0.848558
				MR Egger	-0.646418	0.38694	0.138728
				Simple median	0.00613004	0.112258	0.956452
				Simple mode	0.0541519	0.191764	0.784814
	FinnGen	MI	7	IVW (fixed effects)	-0.0779723	0.112018	0.486384
				IVW (random effects)	-0.0779723	0.102795	0.44814
				WMD	-0.124821	0.144932	0.389109
				MR Egger	-0.395655	0.556378	0.508795
				Simple median	-0.114645	0.151977	0.450633
				Simple mode	-0.149826	0.209846	0.502056
family.BacteroidalesS24.7group.id.11173	CARDIoGRAMplusC4D	CAD	8	IVW (fixed effects)	0.0139309	0.0427955	0.744787
				IVW (random effects)	0.0139309	0.0357254	0.696579
				WMD	-0.0107388	0.0565192	0.849307
				MR Egger	0.10399	0.173642	0.571158
				Simple median	-0.0027892	0.0556273	0.96001
				Simple mode	-0.0196314	0.0905384	0.834525
	FinnGen	CAD	8	IVW (fixed effects)	0.0235675	0.0576803	0.682842
				IVW (random effects)	0.0235675	0.0376081	0.530882
				WMD	0.0176927	0.0704394	0.801678
				MR Egger	0.074991	0.230293	0.755759
				Simple median	0.0185382	0.0715209	0.795481
				Simple mode	0.039494	0.108757	0.72722
	CARDIoGRAMplusC4D	MI	8	IVW (fixed effects)	0.0307906	0.0473472	0.515488
				IVW (random effects)	0.0307906	0.0485626	0.526055
				WMD	0.0343223	0.0648807	0.596801
				MR Egger	0.213285	0.19795	0.322671
				Simple median	0.037297	0.0634101	0.556406
				Simple mode	0.0489394	0.0974269	0.630856
	FinnGen	MI	8	IVW (fixed effects)	0.0648197	0.0694726	0.350807
				IVW (random effects)	0.0648197	0.0517622	0.210475
				WMD	-0.00943713	0.0897488	0.916256
				MR Egger	0.0682121	0.277104	0.813763
				Simple median	0.0417131	0.0860563	0.627876
				Simple mode	-0.0203559	0.140506	0.888892
family.Bifidobacteriaceae.id.433	CARDIoGRAMplusC4D	CAD	11	IVW (fixed effects)	-0.026198	0.04959	0.597296
				IVW (random effects)	-0.026198	0.0561955	0.641076
				WMD	0.0353759	0.0728355	0.627183
				MR Egger	0.275689	0.161161	0.12131
				Simple median	-0.141039	0.0801417	0.078429
				Simple mode	-0.209449	0.16017	0.220251
	FinnGen	CAD	11	IVW (fixed effects)	-0.0803654	0.062574	0.199028
				IVW (random effects)	-0.0803654	0.0554235	0.147052
				WMD	-0.118044	0.0862303	0.171019
				MR Egger	-0.20166	0.203547	0.347703
				Simple median	-0.0704762	0.0904532	0.435894
				Simple mode	-0.0909175	0.133431	0.5111
	CARDIoGRAMplusC4D	MI	11	IVW (fixed effects)	-0.0351231	0.0544435	0.518844
				IVW (random effects)	-0.0351231	0.0543075	0.517797
				WMD	-0.0549891	0.0755923	0.466954
				MR Egger	0.258917	0.175463	0.174153
				Simple median	-0.105661	0.0911561	0.246407
				Simple mode	-0.118895	0.14508	0.431591
	FinnGen	MI	11	IVW (fixed effects)	-0.136396	0.0755451	0.0709986
				IVW (random effects)	-0.136396	0.063194	0.0308995
				WMD	-0.14335	0.104555	0.17036
				MR Egger	-0.0559523	0.245989	0.82515
				Simple median	-0.088878	0.107324	0.407597
				Simple mode	-0.0997655	0.150467	0.522296
family.Christensenellaceae.id.1866	CARDIoGRAMplusC4D	CAD	11	IVW (fixed effects)	-0.0123055	0.0482126	0.798543
				IVW (random effects)	-0.0123055	0.0474871	0.795533
				WMD	-0.0328179	0.0645258	0.611032
				MR Egger	-0.0408989	0.104496	0.704612
				Simple median	-0.0206559	0.0683925	0.762637
				Simple mode	-0.0376371	0.106199	0.730397
	FinnGen	CAD	11	IVW (fixed effects)	-0.0192809	0.0586035	0.742151
				IVW (random effects)	-0.0192809	0.0716325	0.787804
				WMD	0.0325918	0.083827	0.697425
				MR Egger	0.0610667	0.142269	0.677844
				Simple median	0.0199447	0.10226	0.845363
				Simple mode	0.0231691	0.141075	0.87282
	CARDIoGRAMplusC4D	MI	11	IVW (fixed effects)	0.0346078	0.0543176	0.524035
				IVW (random effects)	0.0346078	0.0408237	0.396584
				WMD	0.0245666	0.0707739	0.728506
				MR Egger	0.0402799	0.115109	0.734442
				Simple median	0.0220451	0.0742743	0.766614
				Simple mode	0.00524397	0.111065	0.963271
	FinnGen	MI	11	IVW (fixed effects)	0.0327081	0.070698	0.643619
				IVW (random effects)	0.0327081	0.0692194	0.63655
				WMD	0.00508225	0.106405	0.961905
				MR Egger	0.0702777	0.140177	0.628159
				Simple median	-0.00613558	0.117396	0.958318
				Simple mode	-0.0780277	0.197426	0.700977
family.Clostridiaceae1.id.1869	CARDIoGRAMplusC4D	CAD	10	IVW (fixed effects)	0.100282	0.0538997	0.062811
				IVW (random effects)	0.100282	0.0206271	1.16413e-06
				WMD	0.106406	0.0707473	0.132576
				MR Egger	0.0401194	0.16526	0.814296
				Simple median	0.109935	0.0680899	0.106407
				Simple mode	0.144942	0.0977598	0.172318
	FinnGen	CAD	10	IVW (fixed effects)	-0.0357419	0.0711483	0.615416
				IVW (random effects)	-0.0357419	0.0669621	0.593505
				WMD	0.00142356	0.0984047	0.988458
				MR Egger	-0.0992203	0.208072	0.646219
				Simple median	-0.0465628	0.0955827	0.626154
				Simple mode	-0.105822	0.155733	0.513912
	CARDIoGRAMplusC4D	MI	10	IVW (fixed effects)	0.0268166	0.0597286	0.65345
				IVW (random effects)	0.0268166	0.0298515	0.369008
				WMD	-0.0119322	0.077263	0.877266
				MR Egger	-0.0588792	0.181866	0.754429
				Simple median	-0.011725	0.0724462	0.871428
				Simple mode	-0.0381095	0.113749	0.745278
	FinnGen	MI	10	IVW (fixed effects)	0.0450027	0.0858124	0.599979
				IVW (random effects)	0.0450027	0.0778742	0.563339
				WMD	0.0853815	0.115279	0.458904
				MR Egger	-0.120272	0.250776	0.644348
				Simple median	0.0859617	0.111126	0.439195
				Simple mode	0.133606	0.177411	0.470638
family.ClostridialesvadinBB60group.id.11286	CARDIoGRAMplusC4D	CAD	15	IVW (fixed effects)	-0.0827414	0.0357415	0.0206131
				IVW (random effects)	-0.0827414	0.0265812	0.00185335
				WMD	-0.0863572	0.0469833	0.0660562
				MR Egger	-0.143746	0.102492	0.18419
				Simple median	-0.0792293	0.0488674	0.104951
				Simple mode	-0.0890339	0.0776975	0.271045
	FinnGen	CAD	15	IVW (fixed effects)	0.00248709	0.0495958	0.960005
				IVW (random effects)	0.00248709	0.048725	0.959291
				WMD	0.00741715	0.0701796	0.91583
				MR Egger	0.138676	0.135438	0.324553
				Simple median	-0.0127593	0.0687007	0.852662
				Simple mode	-0.0974355	0.112212	0.399862
	CARDIoGRAMplusC4D	MI	15	IVW (fixed effects)	-0.117865	0.0396756	0.00297109
				IVW (random effects)	-0.117865	0.0463101	0.0109238
				WMD	-0.104286	0.0573699	0.0690966
				MR Egger	-0.27486	0.129034	0.0528353
				Simple median	-0.102314	0.0618387	0.0980198
				Simple mode	-0.142015	0.112095	0.225856
	FinnGen	MI	15	IVW (fixed effects)	-0.0321429	0.0598796	0.591411
				IVW (random effects)	-0.0321429	0.0659286	0.625875
				WMD	-0.0987733	0.0840185	0.23975
				MR Egger	0.0371209	0.186064	0.844954
				Simple median	-0.0782972	0.0891197	0.379638
				Simple mode	-0.195192	0.148831	0.21079
family.Coriobacteriaceae.id.811	CARDIoGRAMplusC4D	CAD	14	IVW (fixed effects)	0.0339888	0.0521108	0.514246
				IVW (random effects)	0.0339888	0.0372017	0.360909
				WMD	0.00459492	0.0630912	0.941942
				MR Egger	0.0079892	0.203886	0.969388
				Simple median	0.00447219	0.0698901	0.948979
				Simple mode	-0.00833336	0.108792	0.940109
	FinnGen	CAD	13	IVW (fixed effects)	-0.176523	0.0713357	0.0133409
				IVW (random effects)	-0.176523	0.0946431	0.0621613
				WMD	-0.156158	0.100013	0.118435
				MR Egger	-0.131076	0.41904	0.760283
				Simple median	-0.162971	0.105255	0.121537
				Simple mode	-0.165082	0.166314	0.340504
	CARDIoGRAMplusC4D	MI	14	IVW (fixed effects)	0.0326612	0.057726	0.571532
				IVW (random effects)	0.0326612	0.0430304	0.447837
				WMD	0.0304716	0.0783265	0.697252
				MR Egger	-0.078473	0.224821	0.733103
				Simple median	0.0299746	0.072564	0.67955
				Simple mode	0.015923	0.12825	0.903091
	FinnGen	MI	13	IVW (fixed effects)	-0.177522	0.0859931	0.0389817
				IVW (random effects)	-0.177522	0.0825927	0.031605
				WMD	-0.179301	0.117196	0.126035
				MR Egger	-0.31086	0.364716	0.412203
				Simple median	-0.182398	0.124711	0.143585
				Simple mode	-0.202309	0.211414	0.357484
family.Defluviitaleaceae.id.1924	CARDIoGRAMplusC4D	CAD	11	IVW (fixed effects)	-0.0056754	0.0409086	0.889661
				IVW (random effects)	-0.0056754	0.0294641	0.847256
				WMD	0.0429773	0.052828	0.415913
				MR Egger	0.0458244	0.140892	0.752429
				Simple median	0.0427495	0.0555173	0.441287
				Simple mode	0.0510847	0.0900977	0.583221
	FinnGen	CAD	11	IVW (fixed effects)	-0.0284947	0.0550758	0.604896
				IVW (random effects)	-0.0284947	0.0519099	0.583056
				WMD	0.0268314	0.0757623	0.723225
				MR Egger	-0.435231	0.188488	0.0463078
				Simple median	0.0236868	0.0799969	0.767157
				Simple mode	0.0609563	0.137106	0.666083
	CARDIoGRAMplusC4D	MI	11	IVW (fixed effects)	0.000962017	0.045391	0.983091
				IVW (random effects)	0.000962017	0.0410921	0.981322
				WMD	0.0462733	0.0629929	0.462596
				MR Egger	0.120367	0.155717	0.459349
				Simple median	0.0474767	0.0623673	0.446512
				Simple mode	0.0682332	0.106079	0.534546
	FinnGen	MI	11	IVW (fixed effects)	-0.00983574	0.0663447	0.882144
				IVW (random effects)	-0.00983574	0.0601765	0.870166
				WMD	-0.00846605	0.0908162	0.925727
				MR Egger	-0.472795	0.227095	0.0670554
				Simple median	-0.00818663	0.0927342	0.929654
				Simple mode	0.0313008	0.139457	0.826928
family.Desulfovibrionaceae.id.3169	CARDIoGRAMplusC4D	CAD	10	IVW (fixed effects)	0.0565258	0.0491149	0.249777
				IVW (random effects)	0.0565258	0.0850436	0.506262
				WMD	0.164781	0.0696867	0.0180494
				MR Egger	0.154852	0.221322	0.503968
				Simple median	0.0967328	0.0749918	0.197081
				Simple mode	0.164917	0.12375	0.215397
	FinnGen	CAD	8	IVW (fixed effects)	-0.0995642	0.102485	0.331301
				IVW (random effects)	-0.0995642	0.132399	0.452051
				WMD	-0.124384	0.143637	0.386512
				MR Egger	-1.38455	0.490297	0.0301986
				Simple median	-0.0979612	0.140637	0.486081
				Simple mode	-0.127927	0.237235	0.606437
	CARDIoGRAMplusC4D	MI	10	IVW (fixed effects)	-0.00217256	0.0548475	0.968403
				IVW (random effects)	-0.00217256	0.0792615	0.978133
				WMD	0.0923584	0.0773393	0.232401
				MR Egger	0.0971336	0.207667	0.65245
				Simple median	0.0722953	0.0858649	0.399807
				Simple mode	0.120429	0.12928	0.375888
	FinnGen	MI	8	IVW (fixed effects)	-0.0995642	0.102485	0.331301
				IVW (random effects)	-0.0995642	0.132399	0.452051
				WMD	-0.124384	0.143637	0.386512
				MR Egger	-1.38455	0.490297	0.0301986
				Simple median	-0.0979612	0.140637	0.486081
				Simple mode	-0.127927	0.237235	0.606437
family.Enterobacteriaceae.id.3469	CARDIoGRAMplusC4D	CAD	7	IVW (fixed effects)	0.0735914	0.0647817	0.255961
				IVW (random effects)	0.0735914	0.0885531	0.40595
				WMD	0.121866	0.090734	0.179234
				MR Egger	1.07988	0.38988	0.0393756
				Simple median	0.165734	0.0935872	0.0765767
				Simple mode	0.229105	0.122805	0.111357
	FinnGen	CAD	7	IVW (fixed effects)	-0.0140544	0.0890754	0.874629
				IVW (random effects)	-0.0140544	0.0728642	0.847049
				WMD	0.0370363	0.117377	0.752356
				MR Egger	0.636912	0.53175	0.284686
				Simple median	0.0369103	0.122437	0.763061
				Simple mode	0.062975	0.167827	0.72039
	CARDIoGRAMplusC4D	MI	7	IVW (fixed effects)	-0.0145458	0.0718982	0.839674
				IVW (random effects)	-0.0145458	0.0948906	0.878169
				WMD	-0.0399864	0.10476	0.702687
				MR Egger	0.714938	0.530143	0.235335
				Simple median	-0.0341602	0.114866	0.766167
				Simple mode	0.202298	0.197537	0.34529
	FinnGen	MI	7	IVW (fixed effects)	-0.160393	0.107436	0.13546
				IVW (random effects)	-0.160393	0.0930963	0.0849124
				WMD	-0.075292	0.144653	0.602713
				MR Egger	0.276677	0.641436	0.684185
				Simple median	-0.0672294	0.148064	0.649787
				Simple mode	-0.0230339	0.224791	0.921724
family.Erysipelotrichaceae.id.2149	CARDIoGRAMplusC4D	CAD	13	IVW (fixed effects)	0.0194424	0.0549529	0.723487
				IVW (random effects)	0.0194424	0.0439003	0.657854
				WMD	-0.0110486	0.0752236	0.883229
				MR Egger	0.266193	0.251313	0.312208
				Simple median	0.0188824	0.0769913	0.80626
				Simple mode	-0.0800669	0.123211	0.528042
	FinnGen	CAD	13	IVW (fixed effects)	-0.0370727	0.0744102	0.618328
				IVW (random effects)	-0.0370727	0.0903221	0.681476
				WMD	-0.143694	0.104708	0.169959
				MR Egger	0.0679175	0.407795	0.870748
				Simple median	-0.117781	0.111632	0.291388
				Simple mode	-0.198647	0.195782	0.330303
	CARDIoGRAMplusC4D	MI	13	IVW (fixed effects)	-0.0190319	0.0609867	0.75499
				IVW (random effects)	-0.0190319	0.0548462	0.728587
				WMD	0.057673	0.0824272	0.484125
				MR Egger	-0.132515	0.278969	0.644066
				Simple median	0.0537851	0.0894431	0.547618
				Simple mode	0.0775877	0.131107	0.564976
	FinnGen	MI	13	IVW (fixed effects)	-0.0924748	0.0897188	0.302673
				IVW (random effects)	-0.0924748	0.0885847	0.296525
				WMD	0.0275052	0.125885	0.827044
				MR Egger	0.187937	0.392107	0.641112
				Simple median	0.0694206	0.132815	0.601193
				Simple mode	0.133601	0.250418	0.603421
family.FamilyXI.id.1936	CARDIoGRAMplusC4D	CAD	8	IVW (fixed effects)	-0.00241809	0.0276565	0.930327
				IVW (random effects)	-0.00241809	0.0269703	0.928559
				WMD	-0.0176453	0.0370849	0.634212
				MR Egger	0.14345	0.179069	0.453626
				Simple median	-0.0183788	0.0364208	0.613823
				Simple mode	-0.0368105	0.0579043	0.545177
	FinnGen	CAD	8	IVW (fixed effects)	0.00590251	0.0381432	0.877021
				IVW (random effects)	0.00590251	0.0165209	0.720885
				WMD	0.00329962	0.0468161	0.943811
				MR Egger	0.131877	0.242718	0.606482
				Simple median	-0.000788379	0.0472455	0.986686
				Simple mode	-0.0199078	0.0657142	0.770736
	CARDIoGRAMplusC4D	MI	8	IVW (fixed effects)	0.0107005	0.0307341	0.727717
				IVW (random effects)	0.0107005	0.0285968	0.708267
				WMD	0.0165065	0.0407655	0.685541
				MR Egger	0.212191	0.199156	0.327657
				Simple median	0.0208793	0.0408599	0.609353
				Simple mode	0.0755539	0.0676591	0.300988
	FinnGen	MI	8	IVW (fixed effects)	0.0256825	0.0459641	0.576332
				IVW (random effects)	0.0256825	0.0531063	0.628667
				WMD	0.00818749	0.0621074	0.89512
				MR Egger	0.350859	0.339542	0.341289
				Simple median	0.00695473	0.0632952	0.912506
				Simple mode	-0.0538186	0.107979	0.633466
family.FamilyXIII.id.1957	CARDIoGRAMplusC4D	CAD	9	IVW (fixed effects)	-0.114206	0.0639549	0.0741434
				IVW (random effects)	-0.114206	0.0608981	0.060743
				WMD	-0.108867	0.0898984	0.225895
				MR Egger	-0.311037	0.270965	0.288729
				Simple median	-0.147803	0.0919015	0.107775
				Simple mode	-0.187172	0.141865	0.223555
	FinnGen	CAD	7	IVW (fixed effects)	-0.187662	0.0975074	0.0542803
				IVW (random effects)	-0.187662	0.0533581	0.000436405
				WMD	-0.196015	0.125138	0.117258
				MR Egger	-0.313358	0.365816	0.430796
				Simple median	-0.202723	0.129631	0.117853
				Simple mode	-0.178599	0.165944	0.323171
	CARDIoGRAMplusC4D	MI	9	IVW (fixed effects)	-0.139351	0.0708559	0.0492203
				IVW (random effects)	-0.139351	0.0577544	0.0158298
				WMD	-0.124704	0.0967407	0.197381
				MR Egger	-0.0512669	0.297274	0.867959
				Simple median	-0.247471	0.0970228	0.0107522
				Simple mode	-0.299537	0.154771	0.0889812
	FinnGen	MI	7	IVW (fixed effects)	-0.293231	0.117528	0.0125958
				IVW (random effects)	-0.293231	0.131431	0.0256767
				WMD	-0.341716	0.161735	0.0346173
				MR Egger	-0.151826	0.53594	0.78831
				Simple median	-0.345467	0.162229	0.0332132
				Simple mode	-0.342653	0.22879	0.184866
family.Lachnospiraceae.id.1987	CARDIoGRAMplusC4D	CAD	17	IVW (fixed effects)	0.0374057	0.0440693	0.395997
				IVW (random effects)	0.0374057	0.0437539	0.3926
				WMD	-0.00549208	0.0658334	0.933515
				MR Egger	0.0164944	0.11171	0.884582
				Simple median	-0.00468589	0.0611565	0.938925
				Simple mode	-0.0552746	0.108255	0.616605
	FinnGen	CAD	16	IVW (fixed effects)	-0.066162	0.0677717	0.328941
				IVW (random effects)	-0.066162	0.087463	0.449375
				WMD	-0.0531281	0.0974617	0.585673
				MR Egger	-0.533241	0.286951	0.0842784
				Simple median	-0.0427812	0.0970343	0.659295
				Simple mode	0.01392	0.181176	0.939773
	CARDIoGRAMplusC4D	MI	17	IVW (fixed effects)	0.0549333	0.0487633	0.259941
				IVW (random effects)	0.0549333	0.052741	0.297612
				WMD	0.0332163	0.0713494	0.641542
				MR Egger	0.0310787	0.134171	0.819952
				Simple median	0.0621581	0.0751075	0.407904
				Simple mode	0.0493771	0.126095	0.70053
	FinnGen	MI	16	IVW (fixed effects)	-0.0191239	0.0816878	0.8149
				IVW (random effects)	-0.0191239	0.098653	0.846293
				WMD	-0.0310615	0.115423	0.787845
				MR Egger	-0.580804	0.318569	0.0896979
				Simple median	-0.0145049	0.108289	0.893445
				Simple mode	0.00764215	0.201001	0.970173
family.Lactobacillaceae.id.1836	CARDIoGRAMplusC4D	CAD	9	IVW (fixed effects)	0.0313027	0.0399788	0.433638
				IVW (random effects)	0.0313027	0.0176389	0.0759579
				WMD	0.0268616	0.0490242	0.583743
				MR Egger	0.0200933	0.1114	0.861973
				Simple median	0.0314983	0.050145	0.529909
				Simple mode	0.0224021	0.072674	0.765763
	FinnGen	CAD	8	IVW (fixed effects)	0.0171494	0.0514877	0.739075
				IVW (random effects)	0.0171494	0.0600204	0.775087
				WMD	0.0155726	0.0692643	0.822112
				MR Egger	0.080339	0.159487	0.632405
				Simple median	0.012631	0.0691842	0.855135
				Simple mode	0.0332496	0.116305	0.783242
	CARDIoGRAMplusC4D	MI	9	IVW (fixed effects)	0.012397	0.0442801	0.779502
				IVW (random effects)	0.012397	0.036332	0.732942
				WMD	0.0391802	0.0576053	0.49641
				MR Egger	0.0165472	0.123637	0.897298
				Simple median	0.029518	0.0608133	0.627402
				Simple mode	0.0579557	0.0960197	0.562841
	FinnGen	MI	8	IVW (fixed effects)	0.0308996	0.0620795	0.618666
				IVW (random effects)	0.0308996	0.0872956	0.723365
				WMD	0.135763	0.0869083	0.118254
				MR Egger	0.288953	0.205821	0.209932
				Simple median	0.100084	0.086367	0.246526
				Simple mode	0.116918	0.122479	0.371576
family.Methanobacteriaceae.id.121	CARDIoGRAMplusC4D	CAD	10	IVW (fixed effects)	-0.00559426	0.0275223	0.83893
				IVW (random effects)	-0.00559426	0.0265403	0.833056
				WMD	0.00970401	0.0342999	0.777241
				MR Egger	0.0390551	0.113695	0.740069
				Simple median	0.00805527	0.03452	0.815489
				Simple mode	0.0200752	0.0593794	0.743053
	FinnGen	CAD	8	IVW (fixed effects)	-0.0517852	0.0421229	0.218928
				IVW (random effects)	-0.0517852	0.043448	0.233305
				WMD	-0.0492194	0.0556138	0.376146
				MR Egger	0.255025	0.165147	0.173482
				Simple median	-0.0482489	0.0572412	0.399281
				Simple mode	-0.0526356	0.0877384	0.567466
	CARDIoGRAMplusC4D	MI	10	IVW (fixed effects)	-0.0194428	0.0303246	0.521422
				IVW (random effects)	-0.0194428	0.0225007	0.387534
				WMD	-0.0183818	0.0407598	0.652004
				MR Egger	0.00462054	0.124089	0.971209
				Simple median	-0.0228377	0.0385498	0.553569
				Simple mode	-0.00538879	0.0670714	0.937722
	FinnGen	MI	8	IVW (fixed effects)	-0.104858	0.0506697	0.0385051
				IVW (random effects)	-0.104858	0.0358566	0.0034516
				WMD	-0.0974567	0.0647179	0.132101
				MR Egger	0.151438	0.198842	0.475158
				Simple median	-0.0995124	0.0651411	0.126601
				Simple mode	-0.0634491	0.0986945	0.540777
family.Oxalobacteraceae.id.2966	CARDIoGRAMplusC4D	CAD	14	IVW (fixed effects)	0.0416547	0.0279764	0.136507
				IVW (random effects)	0.0416547	0.0237886	0.0799398
				WMD	0.0453024	0.0375555	0.22771
				MR Egger	0.0247765	0.112413	0.82926
				Simple median	0.0433328	0.0363243	0.232892
				Simple mode	0.0685582	0.0637461	0.301712
	FinnGen	CAD	14	IVW (fixed effects)	0.0187736	0.0359495	0.601516
				IVW (random effects)	0.0187736	0.05458	0.730872
				WMD	0.0761578	0.0568392	0.180284
				MR Egger	-0.292373	0.198504	0.166522
				Simple median	0.0607661	0.0545354	0.265172
				Simple mode	0.116553	0.108556	0.302498
	CARDIoGRAMplusC4D	MI	14	IVW (fixed effects)	0.036567	0.0311048	0.239752
				IVW (random effects)	0.036567	0.0293896	0.213419
				WMD	0.0452728	0.0435376	0.298407
				MR Egger	0.000787952	0.12521	0.995082
				Simple median	0.0447618	0.0409899	0.274825
				Simple mode	0.0612212	0.0729493	0.416506
	FinnGen	MI	14	IVW (fixed effects)	0.0861417	0.043256	0.0464325
				IVW (random effects)	0.0861417	0.0570839	0.13129
				WMD	0.106031	0.0599438	0.0769211
				MR Egger	-0.109617	0.221721	0.629956
				Simple median	0.102559	0.0599432	0.0870937
				Simple mode	0.11397	0.100031	0.275116
family.Pasteurellaceae.id.3689	CARDIoGRAMplusC4D	CAD	14	IVW (fixed effects)	-0.0393221	0.0332522	0.236992
				IVW (random effects)	-0.0393221	0.0324594	0.225733
				WMD	-0.0469706	0.0441354	0.287221
				MR Egger	-0.0535788	0.0765836	0.497508
				Simple median	-0.0412945	0.0448624	0.357328
				Simple mode	-0.0547071	0.0665129	0.42562
	FinnGen	CAD	13	IVW (fixed effects)	-0.0584252	0.0453119	0.197259
				IVW (random effects)	-0.0584252	0.05812	0.314776
				WMD	-0.0575948	0.065888	0.382046
				MR Egger	-0.0673119	0.130259	0.615558
				Simple median	-0.0592862	0.0689554	0.389913
				Simple mode	-0.0820885	0.10339	0.44263
	CARDIoGRAMplusC4D	MI	14	IVW (fixed effects)	-0.0343677	0.036827	0.350707
				IVW (random effects)	-0.0343677	0.0324024	0.288848
				WMD	0.00192059	0.0450975	0.96603
				MR Egger	0.0385767	0.0836543	0.652941
				Simple median	-0.00685807	0.0472397	0.884572
				Simple mode	0.00735194	0.0633575	0.909395
	FinnGen	MI	13	IVW (fixed effects)	0.0234855	0.0545482	0.666798
				IVW (random effects)	0.0234855	0.0548377	0.668452
				WMD	0.0374593	0.0779808	0.630967
				MR Egger	-0.0266117	0.121578	0.830747
				Simple median	0.0583534	0.0814231	0.473579
				Simple mode	0.0714208	0.128788	0.589382
family.Peptococcaceae.id.2024	CARDIoGRAMplusC4D	CAD	9	IVW (fixed effects)	0.0590881	0.0444448	0.183693
				IVW (random effects)	0.0590881	0.0308001	0.0550552
				WMD	0.0480701	0.0610877	0.431339
				MR Egger	0.0756925	0.108605	0.50831
				Simple median	0.0625773	0.0606255	0.301981
				Simple mode	0.0620341	0.0916936	0.517779
	FinnGen	CAD	9	IVW (fixed effects)	0.0202193	0.0621105	0.744774
				IVW (random effects)	0.0202193	0.0449382	0.652756
				WMD	0.00763563	0.0791769	0.923173
				MR Egger	0.181905	0.173546	0.329397
				Simple median	-0.0153781	0.0840813	0.85488
				Simple mode	-0.0341636	0.129568	0.798696
	CARDIoGRAMplusC4D	MI	9	IVW (fixed effects)	0.00716024	0.0489484	0.883699
				IVW (random effects)	0.00716024	0.0489672	0.883744
				WMD	-0.00290509	0.0679662	0.965906
				MR Egger	0.0610512	0.124871	0.639848
				Simple median	0.0231368	0.069706	0.73995
				Simple mode	0.106129	0.117273	0.391917
	FinnGen	MI	9	IVW (fixed effects)	0.0369028	0.074718	0.62138
				IVW (random effects)	0.0369028	0.0631373	0.558894
				WMD	0.0322663	0.0984134	0.743013
				MR Egger	0.120536	0.208926	0.582057
				Simple median	0.0405568	0.101074	0.688229
				Simple mode	0.0602714	0.166456	0.726666
family.Peptostreptococcaceae.id.2042	CARDIoGRAMplusC4D	CAD	14	IVW (fixed effects)	0.063233	0.0427265	0.138887
				IVW (random effects)	0.063233	0.0477814	0.185709
				WMD	0.0250571	0.0646568	0.698357
				MR Egger	0.174738	0.109935	0.137941
				Simple median	0.0267981	0.0648764	0.67956
				Simple mode	0.026241	0.111967	0.818353
	FinnGen	CAD	13	IVW (fixed effects)	0.084755	0.0583774	0.146544
				IVW (random effects)	0.084755	0.0445549	0.0571374
				WMD	0.076817	0.0806057	0.340592
				MR Egger	-0.0187728	0.132968	0.890278
				Simple median	0.10588	0.0819179	0.196181
				Simple mode	0.0920564	0.123558	0.470586
	CARDIoGRAMplusC4D	MI	14	IVW (fixed effects)	0.11208	0.0470667	0.0172512
				IVW (random effects)	0.11208	0.0415294	0.00695858
				WMD	0.130599	0.0636136	0.0400729
				MR Egger	0.212258	0.108936	0.0751295
				Simple median	0.134382	0.0648994	0.0383941
				Simple mode	0.193647	0.112307	0.10834
	FinnGen	MI	13	IVW (fixed effects)	0.138005	0.070491	0.0502576
				IVW (random effects)	0.138005	0.0437658	0.00161458
				WMD	0.100868	0.0953244	0.289985
				MR Egger	0.1683	0.160824	0.317787
				Simple median	0.0944356	0.0962992	0.326766
				Simple mode	0.087219	0.146219	0.561929
family.Porphyromonadaceae.id.943	CARDIoGRAMplusC4D	CAD	9	IVW (fixed effects)	-0.0578933	0.0661164	0.381233
				IVW (random effects)	-0.0578933	0.0671932	0.388911
				WMD	-0.105095	0.0911038	0.248674
				MR Egger	0.0587459	0.310897	0.855489
				Simple median	-0.0923612	0.0975007	0.343492
				Simple mode	-0.182936	0.146186	0.246146
	FinnGen	CAD	9	IVW (fixed effects)	0.102937	0.0927202	0.266915
				IVW (random effects)	0.102937	0.118392	0.384595
				WMD	-0.00425381	0.136154	0.975076
				MR Egger	-0.368061	0.528839	0.508883
				Simple median	0.0208357	0.139503	0.881272
				Simple mode	-0.0485829	0.21858	0.829677
	CARDIoGRAMplusC4D	MI	9	IVW (fixed effects)	-0.0278829	0.0738223	0.705651
				IVW (random effects)	-0.0278829	0.0894054	0.755139
				WMD	0.0197702	0.104321	0.84969
				MR Egger	-0.0689868	0.418753	0.873802
				Simple median	0.0183166	0.105671	0.862388
				Simple mode	0.0158326	0.163871	0.925408
	FinnGen	MI	9	IVW (fixed effects)	0.0964027	0.111634	0.387828
				IVW (random effects)	0.0964027	0.122977	0.433096
				WMD	0.0870448	0.151149	0.564691
				MR Egger	-0.648826	0.504921	0.239672
				Simple median	0.11279	0.164772	0.493646
				Simple mode	0.085819	0.250717	0.740949
family.Prevotellaceae.id.960	CARDIoGRAMplusC4D	CAD	16	IVW (fixed effects)	-0.0879736	0.0414311	0.0337229
				IVW (random effects)	-0.0879736	0.050874	0.083765
				WMD	-0.1026	0.0636678	0.107074
				MR Egger	0.0681754	0.164208	0.684305
				Simple median	-0.122759	0.059294	0.0384195
				Simple mode	-0.167827	0.116901	0.171632
	FinnGen	CAD	15	IVW (fixed effects)	-0.0775896	0.0597046	0.193752
				IVW (random effects)	-0.0775896	0.0764873	0.310386
				WMD	-0.0959937	0.0857258	0.262809
				MR Egger	-0.080219	0.283438	0.781617
				Simple median	-0.107126	0.0873923	0.22027
				Simple mode	-0.105848	0.137455	0.454067
	CARDIoGRAMplusC4D	MI	16	IVW (fixed effects)	-0.083322	0.0462048	0.071338
				IVW (random effects)	-0.083322	0.0513946	0.10497
				WMD	-0.0444099	0.0674367	0.51019
				MR Egger	-0.0142936	0.174989	0.936055
				Simple median	-0.0607371	0.0618711	0.326261
				Simple mode	-0.0338724	0.0999737	0.739447
	FinnGen	MI	15	IVW (fixed effects)	-0.043407	0.0720077	0.546635
				IVW (random effects)	-0.043407	0.0978875	0.65745
				WMD	-0.120487	0.107144	0.26079
				MR Egger	-0.0607491	0.362051	0.869329
				Simple median	-0.134311	0.110973	0.226163
				Simple mode	-0.160953	0.173156	0.368368
family.Rhodospirillaceae.id.2717	CARDIoGRAMplusC4D	CAD	14	IVW (fixed effects)	0.00163443	0.035829	0.963615
				IVW (random effects)	0.00163443	0.038186	0.96586
				WMD	-0.0054895	0.0525666	0.916828
				MR Egger	0.411389	0.223861	0.0909796
				Simple median	-0.0116708	0.0488558	0.811197
				Simple mode	-0.00456411	0.0963075	0.962922
	FinnGen	CAD	15	IVW (fixed effects)	0.023254	0.0448712	0.604292
				IVW (random effects)	0.023254	0.0466965	0.618498
				WMD	0.018456	0.0605781	0.760621
				MR Egger	0.0877789	0.204758	0.675163
				Simple median	0.0699692	0.0653498	0.28431
				Simple mode	0.119113	0.100909	0.257509
	CARDIoGRAMplusC4D	MI	14	IVW (fixed effects)	0.0608074	0.0395757	0.12442
				IVW (random effects)	0.0608074	0.0311805	0.0511549
				WMD	0.0557718	0.0518362	0.281961
				MR Egger	0.403522	0.247035	0.128316
				Simple median	0.0341624	0.0548733	0.533569
				Simple mode	0.0323823	0.0866498	0.71464
	FinnGen	MI	15	IVW (fixed effects)	-0.00834463	0.0540805	0.877373
				IVW (random effects)	-0.00834463	0.0626782	0.894087
				WMD	0.0107715	0.0762911	0.887721
				MR Egger	0.308056	0.260795	0.258675
				Simple median	0.0116088	0.0821743	0.887656
				Simple mode	0.0925032	0.135938	0.507299
family.Rikenellaceae.id.967	CARDIoGRAMplusC4D	CAD	19	IVW (fixed effects)	-0.0261885	0.0419622	0.532564
				IVW (random effects)	-0.0261885	0.0409841	0.522829
				WMD	0.000654128	0.0553029	0.990563
				MR Egger	-0.0531164	0.13743	0.703923
				Simple median	0.0194664	0.0583797	0.738798
				Simple mode	0.0571847	0.101193	0.578979
	FinnGen	CAD	16	IVW (fixed effects)	-0.0231397	0.06201	0.709029
				IVW (random effects)	-0.0231397	0.069528	0.739277
				WMD	-0.147678	0.0862076	0.086703
				MR Egger	0.119213	0.217452	0.592172
				Simple median	-0.149288	0.0874233	0.0877023
				Simple mode	-0.175172	0.135065	0.214243
	CARDIoGRAMplusC4D	MI	19	IVW (fixed effects)	-0.0486509	0.0466129	0.296614
				IVW (random effects)	-0.0486509	0.0443692	0.27286
				WMD	-0.0476515	0.0638828	0.455715
				MR Egger	0.0167958	0.151652	0.91311
				Simple median	-0.0567801	0.0648335	0.381148
				Simple mode	-0.0335981	0.109328	0.762132
	FinnGen	MI	16	IVW (fixed effects)	0.0457957	0.0746838	0.539747
				IVW (random effects)	0.0457957	0.0942179	0.626923
				WMD	-0.0040003	0.11211	0.971536
				MR Egger	0.232213	0.294256	0.443184
				Simple median	-0.00613051	0.111527	0.956163
				Simple mode	0.0202506	0.197289	0.919605
family.Ruminococcaceae.id.2050	CARDIoGRAMplusC4D	CAD	10	IVW (fixed effects)	0.0503531	0.0513742	0.327025
				IVW (random effects)	0.0503531	0.0326873	0.123451
				WMD	0.0614786	0.0647185	0.342144
				MR Egger	0.0729912	0.107341	0.515699
				Simple median	0.075183	0.0655672	0.251524
				Simple mode	0.101898	0.100516	0.337175
	FinnGen	CAD	9	IVW (fixed effects)	-0.0599992	0.0746674	0.421655
				IVW (random effects)	-0.0599992	0.099344	0.545874
				WMD	-0.0128941	0.101953	0.899359
				MR Egger	0.273876	0.193596	0.20007
				Simple median	0.00353551	0.111186	0.974633
				Simple mode	0.0283109	0.169022	0.871135
	CARDIoGRAMplusC4D	MI	10	IVW (fixed effects)	0.0646645	0.0562617	0.250411
				IVW (random effects)	0.0646645	0.0379522	0.0884112
				WMD	0.0725922	0.071597	0.31063
				MR Egger	0.0861332	0.117553	0.484643
				Simple median	0.0731617	0.0784195	0.350844
				Simple mode	0.0765507	0.106323	0.489811
	FinnGen	MI	9	IVW (fixed effects)	-0.0931152	0.0898471	0.300028
				IVW (random effects)	-0.0931152	0.111059	0.401787
				WMD	-0.0784097	0.128882	0.542934
				MR Egger	0.106579	0.253989	0.68734
				Simple median	0.044856	0.138589	0.746194
				Simple mode	0.151763	0.221491	0.512586
family.Streptococcaceae.id.1850	CARDIoGRAMplusC4D	CAD	14	IVW (fixed effects)	-0.0793525	0.0464816	0.0877883
				IVW (random effects)	-0.0793525	0.0616311	0.197906
				WMD	-0.132899	0.0675393	0.0490998
				MR Egger	0.275919	0.239508	0.271746
				Simple median	-0.138278	0.0678317	0.0414954
				Simple mode	-0.167418	0.138846	0.249391
	FinnGen	CAD	11	IVW (fixed effects)	-0.0851021	0.0760252	0.262972
				IVW (random effects)	-0.0851021	0.0772985	0.270917
				WMD	-0.101482	0.104689	0.332364
				MR Egger	0.12931	0.328556	0.70306
				Simple median	-0.0831717	0.112931	0.461436
				Simple mode	-0.0981134	0.19556	0.626737
	CARDIoGRAMplusC4D	MI	14	IVW (fixed effects)	-0.0379527	0.0515693	0.461758
				IVW (random effects)	-0.0379527	0.0597983	0.525639
				WMD	-0.0102522	0.0724569	0.88748
				MR Egger	0.31315	0.230188	0.198708
				Simple median	-0.0241289	0.0743082	0.745398
				Simple mode	-0.0127465	0.118707	0.916129
	FinnGen	MI	11	IVW (fixed effects)	0.0258064	0.0916457	0.778259
				IVW (random effects)	0.0258064	0.0497602	0.60403
				WMD	0.0548379	0.116746	0.638554
				MR Egger	0.3023	0.378316	0.444827
				Simple median	0.0565237	0.118698	0.633934
				Simple mode	0.0687584	0.179435	0.709596
family.unknownfamily.id.1000001214	CARDIoGRAMplusC4D	CAD	9	IVW (fixed effects)	-0.0399205	0.0355053	0.260864
				IVW (random effects)	-0.0399205	0.045595	0.381277
				WMD	-0.10861	0.0517686	0.0359069
				MR Egger	-0.134093	0.138078	0.363832
				Simple median	-0.114446	0.0572792	0.045713
				Simple mode	-0.135111	0.100747	0.216717
	FinnGen	CAD	9	IVW (fixed effects)	0.00278926	0.050077	0.955581
				IVW (random effects)	0.00278926	0.0548295	0.959428
				WMD	-0.0487722	0.0715458	0.495434
				MR Egger	-0.245851	0.14968	0.144486
				Simple median	-0.0427372	0.0771531	0.579629
				Simple mode	-0.113151	0.137989	0.435963
	CARDIoGRAMplusC4D	MI	9	IVW (fixed effects)	-0.0112433	0.0394486	0.775635
				IVW (random effects)	-0.0112433	0.0532069	0.832643
				WMD	-0.023547	0.0595753	0.69266
				MR Egger	-0.0717527	0.164561	0.675949
				Simple median	-0.0241924	0.0574745	0.67381
				Simple mode	-0.0417263	0.0909282	0.658522
	FinnGen	MI	9	IVW (fixed effects)	-0.000181133	0.0603372	0.997605
				IVW (random effects)	-0.000181133	0.0845452	0.998291
				WMD	-0.0402138	0.0921203	0.662448
				MR Egger	-0.410519	0.213912	0.096457
				Simple median	-0.0356669	0.103652	0.73077
				Simple mode	-0.0657113	0.169988	0.709158
family.unknownfamily.id.1000005471	CARDIoGRAMplusC4D	CAD	13	IVW (fixed effects)	0.0365646	0.0396726	0.356706
				IVW (random effects)	0.0365646	0.0353844	0.301438
				WMD	0.0304944	0.0540446	0.572587
				MR Egger	-0.0931953	0.12816	0.482305
				Simple median	0.0559253	0.0548053	0.307522
				Simple mode	0.0949307	0.0892676	0.308515
	FinnGen	CAD	12	IVW (fixed effects)	0.00736528	0.0564025	0.896104
				IVW (random effects)	0.00736528	0.0587474	0.900229
				WMD	-0.0280004	0.0783821	0.72092
				MR Egger	-0.259031	0.172825	0.164813
				Simple median	0.00797889	0.0790459	0.919598
				Simple mode	-0.0714152	0.135605	0.608898
	CARDIoGRAMplusC4D	MI	13	IVW (fixed effects)	0.0575943	0.0439865	0.190411
				IVW (random effects)	0.0575943	0.0343966	0.0940484
				WMD	0.0637417	0.0586057	0.276756
				MR Egger	-0.0794765	0.141224	0.58488
				Simple median	0.10326	0.0615688	0.0935143
				Simple mode	0.138881	0.0975045	0.179828
	FinnGen	MI	12	IVW (fixed effects)	-0.00882632	0.0680399	0.896786
				IVW (random effects)	-0.00882632	0.078091	0.91001
				WMD	-0.0577765	0.0937576	0.537741
				MR Egger	-0.222351	0.240263	0.376526
				Simple median	-0.0123923	0.0931952	0.894216
				Simple mode	-0.0640667	0.142178	0.661024
family.unknownfamily.id.1000006161	CARDIoGRAMplusC4D	CAD	13	IVW (fixed effects)	-0.0233786	0.0276208	0.397323
				IVW (random effects)	-0.0233786	0.033045	0.479271
				WMD	0.0177055	0.0390341	0.650122
				MR Egger	0.07238	0.129441	0.587248
				Simple median	-0.0539758	0.0422369	0.201274
				Simple mode	0.000269658	0.0808875	0.997395
	FinnGen	CAD	12	IVW (fixed effects)	-0.0635416	0.0477832	0.183587
				IVW (random effects)	-0.0635416	0.0637091	0.318585
				WMD	-0.142701	0.0734481	0.0520301
				MR Egger	-0.0309036	0.270582	0.911331
				Simple median	-0.139837	0.0702974	0.0466775
				Simple mode	-0.220464	0.153692	0.179256
	CARDIoGRAMplusC4D	MI	13	IVW (fixed effects)	-0.0351922	0.0307623	0.252622
				IVW (random effects)	-0.0351922	0.034909	0.3134
				WMD	-0.0237384	0.0431056	0.581837
				MR Egger	-0.0336426	0.140868	0.815634
				Simple median	-0.0272628	0.0456632	0.55048
				Simple mode	0.0211938	0.0654643	0.751703
	FinnGen	MI	12	IVW (fixed effects)	-0.0635416	0.0477832	0.183587
				IVW (random effects)	-0.0635416	0.0637091	0.318585
				WMD	-0.142701	0.0722862	0.0483689
				MR Egger	-0.0309036	0.270582	0.911331
				Simple median	-0.139837	0.0709516	0.0487386
				Simple mode	-0.220464	0.146665	0.160946
family.Veillonellaceae.id.2172	CARDIoGRAMplusC4D	CAD	19	IVW (fixed effects)	0.0101982	0.0367653	0.781484
				IVW (random effects)	0.0101982	0.0433775	0.814129
				WMD	-0.0436352	0.056363	0.438824
				MR Egger	-0.0494263	0.0949254	0.609301
				Simple median	-0.0278541	0.0566871	0.623168
				Simple mode	-0.0850159	0.0983283	0.398628
	FinnGen	CAD	19	IVW (fixed effects)	0.0406186	0.0497119	0.413883
				IVW (random effects)	0.0406186	0.0530825	0.444154
				WMD	0.0521178	0.0753684	0.489247
				MR Egger	-0.0463754	0.10774	0.672285
				Simple median	0.0665566	0.0751793	0.375992
				Simple mode	0.0543351	0.117766	0.650053
	CARDIoGRAMplusC4D	MI	19	IVW (fixed effects)	0.0157087	0.0409982	0.701603
				IVW (random effects)	0.0157087	0.0358398	0.661166
				WMD	-0.0127728	0.0563834	0.820786
				MR Egger	-0.0365411	0.0889504	0.686348
				Simple median	0.00966545	0.0619706	0.876058
				Simple mode	-0.013324	0.110571	0.905421
	FinnGen	MI	19	IVW (fixed effects)	0.0982715	0.0600029	0.101468
				IVW (random effects)	0.0982715	0.0538194	0.0678576
				WMD	0.088531	0.084956	0.297374
				MR Egger	0.0766292	0.121569	0.536857
				Simple median	0.0965902	0.093142	0.299726
				Simple mode	0.113661	0.146945	0.449272
family.Verrucomicrobiaceae.id.4036	CARDIoGRAMplusC4D	CAD	11	IVW (fixed effects)	-0.0323669	0.0475	0.495613
				IVW (random effects)	-0.0323669	0.0554208	0.559206
				WMD	-0.0629792	0.0679207	0.353799
				MR Egger	-0.236848	0.216407	0.302178
				Simple median	-0.0696089	0.0692097	0.314527
				Simple mode	-0.0562624	0.106713	0.609531
	FinnGen	CAD	11	IVW (fixed effects)	-0.0320618	0.0620546	0.605386
				IVW (random effects)	-0.0320618	0.0889671	0.718565
				WMD	-0.0623707	0.0912452	0.494259
				MR Egger	-0.0644382	0.314982	0.842454
				Simple median	-0.061379	0.0960738	0.522905
				Simple mode	-0.0712957	0.152914	0.651031
	CARDIoGRAMplusC4D	MI	11	IVW (fixed effects)	-0.0104259	0.0526487	0.843024
				IVW (random effects)	-0.0104259	0.0691638	0.880179
				WMD	-0.0118647	0.0779024	0.878949
				MR Egger	-0.350563	0.258788	0.208561
				Simple median	-0.0526898	0.0830077	0.525586
				Simple mode	-0.0275862	0.147207	0.855097
	FinnGen	MI	11	IVW (fixed effects)	-0.0706833	0.0746897	0.343965
				IVW (random effects)	-0.0706833	0.125861	0.574389
				WMD	-0.101729	0.105804	0.336305
				MR Egger	-0.112378	0.443792	0.805786
				Simple median	-0.0900789	0.110938	0.416806
				Simple mode	-0.114618	0.146995	0.453602
family.Victivallaceae.id.2255	CARDIoGRAMplusC4D	CAD	11	IVW (fixed effects)	-0.0286402	0.0267993	0.285207
				IVW (random effects)	-0.0286402	0.0185588	0.122778
				WMD	-0.0103313	0.0347256	0.766074
				MR Egger	-0.0769316	0.118054	0.530906
				Simple median	-0.0330169	0.0367899	0.369482
				Simple mode	0.00616323	0.056156	0.914777
	FinnGen	CAD	12	IVW (fixed effects)	0.00321207	0.0338922	0.924495
				IVW (random effects)	0.00321207	0.0546959	0.95317
				WMD	-0.0669585	0.0525481	0.202581
				MR Egger	-0.0563235	0.272694	0.840511
				Simple median	-0.0620099	0.0515832	0.229311
				Simple mode	-0.125565	0.105728	0.259996
	CARDIoGRAMplusC4D	MI	11	IVW (fixed effects)	-0.0387907	0.0297178	0.191791
				IVW (random effects)	-0.0387907	0.0186053	0.0370759
				WMD	-0.0315221	0.0372109	0.396928
				MR Egger	-0.146079	0.130279	0.291193
				Simple median	-0.0322778	0.0375787	0.390373
				Simple mode	-0.0251612	0.0547788	0.655825
	FinnGen	MI	12	IVW (fixed effects)	-0.0140612	0.0408148	0.73046
				IVW (random effects)	-0.0140612	0.0533016	0.79193
				WMD	-0.062475	0.0605294	0.302005
				MR Egger	0.0458487	0.265778	0.86648
				Simple median	-0.0646301	0.0613262	0.291941
				Simple mode	-0.105258	0.11775	0.390507
genus.Actinomyces.id.423	CARDIoGRAMplusC4D	CAD	7	IVW (fixed effects)	-0.0551335	0.0441315	0.211555
				IVW (random effects)	-0.0551335	0.0480013	0.250728
				WMD	-0.00674999	0.0571901	0.906046
				MR Egger	0.0824364	0.130723	0.555986
				Simple median	-0.0265574	0.0633983	0.675291
				Simple mode	-0.00714632	0.0863732	0.936751
	FinnGen	CAD	7	IVW (fixed effects)	-0.0877774	0.0601233	0.144302
				IVW (random effects)	-0.0877774	0.082382	0.286653
				WMD	-0.10214	0.0833416	0.220363
				MR Egger	-0.14895	0.217857	0.524552
				Simple median	-0.0969263	0.0878548	0.269916
				Simple mode	-0.111561	0.125105	0.406872
	CARDIoGRAMplusC4D	MI	7	IVW (fixed effects)	-0.0451592	0.0489831	0.356564
				IVW (random effects)	-0.0451592	0.0427566	0.29088
				WMD	-0.017239	0.0636277	0.786441
				MR Egger	0.126249	0.135945	0.39568
				Simple median	-0.0394431	0.0670434	0.556316
				Simple mode	0.00901336	0.0890248	0.922654
	FinnGen	MI	7	IVW (fixed effects)	-0.0933255	0.0725595	0.198376
				IVW (random effects)	-0.0933255	0.104828	0.373321
				WMD	-0.100693	0.106923	0.346331
				MR Egger	0.0790926	0.267033	0.778993
				Simple median	-0.155354	0.11951	0.193627
				Simple mode	-0.296711	0.184067	0.158094
genus.Adlercreutzia.id.812	CARDIoGRAMplusC4D	CAD	8	IVW (fixed effects)	-0.0162632	0.0476433	0.732837
				IVW (random effects)	-0.0162632	0.0526279	0.757304
				WMD	-0.0135633	0.0628365	0.829104
				MR Egger	-0.254626	0.231624	0.313775
				Simple median	-0.0212802	0.0636839	0.738264
				Simple mode	-0.0515227	0.0996343	0.621008
	FinnGen	CAD	8	IVW (fixed effects)	-0.0982599	0.0645797	0.128127
				IVW (random effects)	-0.0982599	0.0586951	0.0941158
				WMD	-0.117878	0.0848726	0.16487
				MR Egger	-0.48236	0.289904	0.147198
				Simple median	-0.133487	0.0818051	0.102727
				Simple mode	-0.153469	0.135357	0.294206
	CARDIoGRAMplusC4D	MI	8	IVW (fixed effects)	-0.0299137	0.052888	0.571662
				IVW (random effects)	-0.0299137	0.0554036	0.58925
				WMD	-0.070084	0.0694097	0.312632
				MR Egger	-0.177093	0.258371	0.518669
				Simple median	-0.0700955	0.0673516	0.297996
				Simple mode	-0.105026	0.110255	0.372533
	FinnGen	MI	8	IVW (fixed effects)	-0.0735514	0.0777854	0.344369
				IVW (random effects)	-0.0735514	0.0575975	0.201606
				WMD	-0.149464	0.101148	0.139495
				MR Egger	-0.458036	0.348673	0.236955
				Simple median	-0.150446	0.0960478	0.117262
				Simple mode	-0.171399	0.142397	0.267837
genus.Akkermansia.id.4037	CARDIoGRAMplusC4D	CAD	11	IVW (fixed effects)	-0.0324633	0.047485	0.494193
				IVW (random effects)	-0.0324633	0.055397	0.557867
				WMD	-0.0630032	0.0643747	0.327731
				MR Egger	-0.23767	0.215843	0.299418
				Simple median	-0.0694508	0.066658	0.297459
				Simple mode	-0.0552281	0.102531	0.601914
	FinnGen	CAD	11	IVW (fixed effects)	-0.0321731	0.0620323	0.604005
				IVW (random effects)	-0.0321731	0.0889307	0.717519
				WMD	-0.0625017	0.090541	0.489997
				MR Egger	-0.0657818	0.314774	0.839116
				Simple median	-0.0615165	0.0956206	0.520004
				Simple mode	-0.0711452	0.156561	0.659228
	CARDIoGRAMplusC4D	MI	11	IVW (fixed effects)	-0.0105455	0.0526305	0.841193
				IVW (random effects)	-0.0105455	0.069138	0.878771
				WMD	-0.0123342	0.0777986	0.874031
				MR Egger	-0.351129	0.258081	0.206755
				Simple median	-0.0525701	0.0810179	0.516422
				Simple mode	-0.0267131	0.136553	0.848822
	FinnGen	MI	11	IVW (fixed effects)	-0.0707815	0.0746633	0.343124
				IVW (random effects)	-0.0707815	0.125809	0.573701
				WMD	-0.101661	0.09997	0.309194
				MR Egger	-0.113689	0.443514	0.803454
				Simple median	-0.0896799	0.111573	0.421524
				Simple mode	-0.114361	0.137773	0.425873
genus.Alistipes.id.968	CARDIoGRAMplusC4D	CAD	14	IVW (fixed effects)	-0.0120206	0.0505572	0.812066
				IVW (random effects)	-0.0120206	0.0468146	0.797357
				WMD	-0.0141172	0.0679225	0.835352
				MR Egger	-0.394867	0.242314	0.129143
				Simple median	-0.0233854	0.0677795	0.730078
				Simple mode	0.043499	0.116073	0.713886
[truncated: 3,066 more rows]

## Sheet: Table 3
Supplementary Table 3. Information on instrumental variables of RuminococcusUCG010
SNP	Chr	position	EA	OA	EAF	R2 (%)	F statistic	gut			CAD-CARDIoGRAMplusC4D			MI-CARDIoGRAMplusC4D			CAD-FinnGen			MI-FinnGen				CAD-UK Biobank			MI-UK Biobank
								Beta	SE	P-value	Beta	SE	P-value	Beta	SE	P-value	Beta	SE	P-value	Beta	SE	P-value	P-value	Beta	SE	P-value	Beta	SE	P-value
rs682403	9	135968557	A	G	0.4761	1.39458	259.355	-0.0588161	0.0124671	2.37e-06	0.009604	0.0093474	0.304209	0.0142159	0.0104066	0.171926	-0.0154	0.0129	0.2323	0.0048	0.0156	0.7592	0.7592	2.7656e-05	0.000385653	0.942831	0.000237306	0.000322781	0.462223
rs6958419	7	16349864	C	T	0.4891	1.39303	259.063	-0.0585718	0.0124994	2.84e-06	-0.003981	0.009266	0.667459	0.00240154	0.0102953	0.815555	0.0223	0.013	0.08451	0.0137	0.0156	0.3815	0.3815	0.000698886	0.000385965	0.0701811	0.000474831	0.000323043	0.141599
rs2820282	6	104728618	A	C	0.4523	1.4014	260.641	-0.0592304	0.0125917	2.85e-06	0.000615	0.0101219	0.951551	0.00144927	0.0111333	0.896429	0.0107	0.0133	0.4205	0.018	0.016		0.2601	0.000419831	0.000389581	0.281192	0.00023765	0.00032607	0.466104
rs12597105	16	5233941	G	A	0.2773	1.47776	275.055	0.0670855	0.0144415	4.87e-06	-0.021265	0.0104522	0.0419006	-0.0154257	0.0116288	0.18467	-0.0507	0.0165	0.002146	-0.0555	0.02	0.005426	0.005426	-0.000146142	0.000431811	0.735032	-0.00030288	0.000361414	0.402008
rs73218807	4	31057482	G	A	0.0577	3.02716	572.449	-0.166211	0.0367938	6.43e-06	0.016741	0.0232974	0.472401	0.00191806	0.0252896	0.939543	0.0546	0.0236	0.02065	0.0534	0.0285		0.06039	0.00170259	0.00089235	0.0563949	0.00144257	0.000746874	0.0534244
rs7441445	4	40707798	C	T	0.4354	1.36995	254.711	-0.05695	0.0126502	6.8e-06	0.01338	0.0099633	0.179297	0.0162146	0.0110738	0.143133	0.0038	0.013	0.7725	0.0141	0.0157		0.3672	0.000381203	0.000393513	0.332687	0.000303563	0.00032936	0.3567
SNP, single-nucleotide polymorphism; Chr, chromosome; EA, effect allele; OA, other allele; R2, percentage of the variation explained by the SNP; Beta, estimate of the effect of the association; SE. standard error; gut, Gut Microbiota ; CAD, coronary artery disease; MI, Myocardial infarction; CARDIoGRAMplusC4D, Coronary Artery Disease Genome-Wide Replication and Meta-analysis plus the Coronary Art…

## Sheet: Table 4
Supplementary Table 4. Results of MR Steiger direction test.
Data source	Outcome	SNP	rsq.exposure	rsq.outcome	steiger_dir*	steiger_pval
CARDIoGRAMplusC4D	CAD	rs12597105	0.00117536	2.24581e-05	TRUE	0.000134991
		rs2820282	0.00120516	2.00306e-08	TRUE	7.94185e-06
		rs682403	0.00121222	5.7278e-06	TRUE	2.80101e-05
		rs6958419	0.00119599	1.00154e-06	TRUE	1.43341e-05
		rs73218807	0.00111156	2.80165e-06	TRUE	4.29443e-05
		rs7441445	0.00110397	9.78519e-06	TRUE	0.00010087
CARDIoGRAMplusC4D	MI	rs12597105	0.00117536	1.02378e-05	TRUE	6.25736e-05
		rs2820282	0.00120516	9.85929e-08	TRUE	9.42327e-06
		rs682403	0.00121222	1.08572e-05	TRUE	4.92086e-05
		rs6958419	0.00119599	3.16589e-07	TRUE	1.18165e-05
		rs73218807	0.00111156	3.34683e-08	TRUE	1.95801e-05
		rs7441445	0.00110397	1.2474e-05	TRUE	0.000131378
FinnGen	CAD	rs12597105	0.00117536	3.62565e-05	TRUE	0.000214902
		rs2820282	0.00120516	2.48552e-06	TRUE	1.43013e-05
		rs682403	0.00121222	5.47285e-06	TRUE	2.11271e-05
		rs6958419	0.00119599	1.12998e-05	TRUE	4.34687e-05
		rs73218807	0.00111156	2.05545e-05	TRUE	0.000162001
		rs7441445	0.00110397	3.28121e-07	TRUE	1.90794e-05
FinnGen	MI	rs12597105	0.00117536	3.23089e-05	TRUE	0.000188754
		rs2820282	0.00120516	5.31023e-06	TRUE	2.32599e-05
		rs682403	0.00121222	3.97231e-07	TRUE	8.0909e-06
		rs6958419	0.00119599	3.23594e-06	TRUE	1.87113e-05
		rs73218807	0.00111156	1.47298e-05	TRUE	0.000117508
		rs7441445	0.00110397	3.38414e-06	TRUE	4.18287e-05
UK Biobank	CAD	rs12597105	0.00117536	3.17121e-07	TRUE	8.33794e-06
		rs2820282	0.00120516	3.21524e-06	TRUE	1.35543e-05
		rs682403	0.00121222	1.42379e-08	TRUE	4.52918e-06
		rs6958419	0.00119599	9.07768e-06	TRUE	3.01507e-05
		rs73218807	0.00111156	1.00788e-05	TRUE	6.70418e-05
		rs7441445	0.00110397	2.5981e-06	TRUE	2.94173e-05
UK Biobank	MI	rs12597105	0.00117536	1.94443e-06	TRUE	1.38326e-05
		rs2820282	0.00120516	1.47067e-06	TRUE	9.52732e-06
		rs682403	0.00121222	1.49645e-06	TRUE	9.01032e-06
		rs6958419	0.00119599	5.98159e-06	TRUE	2.16408e-05
		rs73218807	0.00111156	1.03285e-05	TRUE	6.85153e-05
		rs7441445	0.00110397	2.35189e-06	TRUE	2.81087e-05
*SNPs with “TRUE” MR Steiger results suggest causality in the expected direction (ie, thoses explaining more variance in exposure than in outcome) and will not be removed from the study.

## Sheet: Table 5
Supplementary Table 5. Power calculations in Mendelian randomization study of GM and risk of CAD and MI.
Data source	Outcome	R2 (%)	Sample size	Proportion of cases	Required ORs (power = 80%)	POWER
CARDIoGRAMplusC4D	CAD	10.06	184305	0.33	1.045 (or 0.957)	1
CARDIoGRAMplusC4D	MI	10.06	171875	0.254	1.050 (or 0.951)	1
FinnGen	CAD	10.06	260405	0.099	1.058 (or 0.942)	1
FinnGen	MI	10.06	238338	0.066	1.073 (or 0.928)	1
UK Biobank	CAD	10.06	361194	0.028	1.089 (or 0.913)	0.06
UK Biobank	MI	10.06	361194	0.019	1.106 (or 0.894)	0.05
CAD, coronary artery disease; MI, myocardial infarction; CARDIoGRAMplusC4D, Coronary Artery Disease Genome-Wide Replication and Meta-analysis plus the Coronary Artery Disease Genetics; R2, variance explained by the genetic variants; OR, odds ratio.

## Sheet: Table 6
Supplementary Table6 Associations of genetically predicted RuminococcusUCG010 with essential hypertension, T2DM, LDL-C.
Data Source	Outcome	SNPs	Method	OR	95% CI	p−Value
FinnGen	essential hypertension	6	IVW (fixed effects)	0.89	0.79 , 1.01	0.07
		6	IVW (random effects)	0.89	0.75 , 1.06	0.193
		6	WME	0.87	0.72 , 1.06	0.163
		6	MR Egger	0.69	0.44 , 1.08	0.177
		6	Simple median	0.93	0.78 , 1.12	0.423
UK Biobank	essential hypertension	8	IVW (fixed effects)	0.99	0.99 , 1.01	0.848
		8	IVW (random effects)	0.99	0.99 , 1.01	0.869
		8	WME	0.99	0.99 , 1.01	0.329
		8	MR Egger	0.99	0.99 , 1.01	0.386
		8	Simple median	0.99	0.99 , 1.01	0.377
DIAGRAMplusGERAplusUKB	T2DM	4	IVW (fixed effects)	0.81	0.71 , 0.93	0.00175
		4	IVW (random effects)	0.81	0.76 , 0.86	4.19e-11
		4	WME	0.82	0.70 , 0.96	0.0157
		4	MR Egger	1.53	0.15 , 16.19	0.756
		4	Simple median	0.81	0.70 , 0.95	0.00921
FinnGen	T2DM	6	IVW (fixed effects)	0.79	0.69 , 0.90	0.000327
		6	IVW (random effects)	0.79	0.72 , 0.86	2.47e-08
		6	WME	0.76	0.64 , 0.91	0.00192
		6	MR Egger	0.67	0.47 , 0.96	0.0923
		6	Simple median	0.79	0.66 , 0.93	0.00561
GLGC	LDL-C	4	IVW (fixed effects)	1.01	0.91 , 1.12	0.83
		4	IVW (random effects)	1.01	0.94 , 1.09	0.77
		4	WME	0.98	0.86 , 1.12	0.78
		4	MR Egger	0.6	0.11 , 3.28	0.66
		4	Simple median	0.98	0.86 , 1.12	0.76
IVW, Inverse variance weighted; WME, weighted median estimator; MR−Egger, Mendelian randomization−Egger; DIAGRAMplusGERAplusUKB, DIAbetes Genetics Replication and Meta-analysis (DIAGRAM), Genetic Epidemiology Research on Aging (GERA) and the UK Biobank (UKB); GLGC, Global Lipid Genetics Consortium.

## Sheet: Table 7
Supplementary Table7 The heterogeneity and directional pleiotropy of MR analysis on RuminococcusUCG010 with essential hypertension, T2DM, LDL-C.
Data Source	Outcome	Heterogeneity		Pleiotropy
		I2 (%)	Cochran’s Q p	MR−Egger Intercept p	MR−PRESSO Global Test p
FinnGen	essential hypertension	0.48	0.086	0.29	0.185
UK Biobank	essential hypertension	0.26	0.24	0.39	0.42
DIAGRAMplusGERAplusUKB	T2DM	0	0.88	0.65	0.85
FinnGen	T2DM	0	0.89	0.39	0.5
GLGC	LDL-C	0	0.57	0.66	0.59
MR−Egger, Mendelian randomization−Egger; MR−PRESSO, MR−pleiotropy residual sum and outlier; DIAGRAMplusGERAplusUKB, DIAbetes Genetics Replication and Meta-analysis (DIAGRAM), Genetic Epidemiology Research on Aging (GERA) and the UK Biobank (UKB); GLGC, Global Lipid Genetics Consortium.

## Sheet: Table 8
Supplementary Table 8 Information on instrumental variables of PWY-502
SNP	Chr	POS	EA	OA	EA Frequency	Beta	P	95%CI	SE
rs9423658	10	5608741	C	A	0.86	0.33	5.7e-06	(0.19,0.48)	0.0727317
rs881390	11	34314176	C	T	0.11	0.4	5.7e-06	(0.23,0.57)	0.0881597
rs2089222	12	117002658	A	G	0.04	0.56	3.7e-06	(0.32,0.79)	0.121014
rs9904981	17	78461406	G	A	0.77	0.25	6e-06	(0.14,0.36)	0.0552317
rs10483112	22	22726968	T	C	0.03	0.59	5.2e-06	(0.34,0.84)	0.129484
rs12994030	2	75683350	T	C	0.27	0.24	3.5e-06	(0.14,0.34)	0.0517346
rs2056208	2	76969378	T	C	0.24	0.24	9.1e-06	(0.14,0.35)	0.0540842
rs10019739	4	14808039	C	T	0.27	0.24	8.2e-06	(0.13,0.34)	0.0538129
rs7743827	6	115184297	G	A	0.8	0.27	4.9e-06	(0.15,0.38)	0.0590936
SNP, single-nucleotide polymorphism; Chr, chromosome; POS, position; EA, effect allele; OA, other allele; Beta, estimate of the effect of the association; SE. standard error

## Sheet: Table 9
Supplementary Table 9 Associations of genetically predicted PWY-502 with CAD/MI
Data Source	Outcome	SNPs	Method	OR	95% CI	p−Value
CARDIoGRAMplusC4D		9	IVW (fixed effects)	1	0.97, 1.03	0.85
		9	IVW (random effects)	1	0.98, 1.02	0.81
	CAD	9	WME	0.99	0.96, 1.03	0.65
		9	MR Egger	0.97	0.88, 1.07	0.51
		9	Simple median	0.99	0.96, 1.03	0.63
CARDIoGRAMplusC4D		9	IVW (fixed effects)	0.99	0.96, 1.02	0.66
		9	IVW (random effects)	0.99	0.97, 1.02	0.55
	MI	9	WME	0.99	0.95, 1.03	0.64
		9	MR Egger	0.93	0.83, 1.04	0.24
		9	Simple median	1	0.95, 1.03	0.63
FinnGen		8	IVW (fixed effects)	1.02	0.98, 1.06	0.38
		8	IVW (random effects)	1.02	0.97, 1.07	0.48
	CAD	8	WME	1.05	0.99, 1.11	0.13
		8	MR Egger	1.06	0.82, 1.36	0.68
		8	Simple median	1.03	0.97, 1.09	0.26
FinnGen		8	IVW (fixed effects)	1.01	0.96, 1.06	0.72
		8	IVW (random effects)	1.01	0.96, 1.06	0.72
	MI	8	WME	1.02	0.95, 1.09	0.63
		8	MR Egger	0.94	0.75, 1.19	0.63
		8	Simple median	1.01	0.95, 1.08	0.65
CARDIoGRAMplusC4D, Coronary Artery Disease Genome-Wide Replication and Meta-analysis plus the Coronary Artery Disease Genetics; IVW, Inverse variance weighted; WME, weighted median estimator; MR−Egger, Mendelian randomization−Egger.

## Sheet: Table 10
Supplementary Table 10. Evaluation of heterogeneity and directional pleiotropy between PWY-5022 and CAD/MI.
Data Source	Outcome	Heterogeneity		Pleiotropy
		I2 (%)	Cochran’s Q p	MR−Egger Intercept p	MR−PRESSO Global Test p
CARDIoGRAMplusC4D	CAD	0	0.77	0.53	0.8
	MI	0	0.82	0.27	0.82
FinnGen	CAD	0.3648	0.14	0.77	0.171
	MI	0	0.44	0.57	0.491
CARDIoGRAMplusC4D, Coronary Artery Disease Genome−Wide Replication and Meta−analysis plus the Coronary Artery Dis-ease Genetics; CAD, coronary artery disease; MI, myocardial infarction; MR−Egger, Mendelian randomization−Egger; MR−PRESSO, MR−pleiotropy residual sum and outlier.
